# Supplementary material for: Neutrophil-specific Shp1 loss results in lethal pulmonary hemorrhage in mouse models of acute lung injury
Source: J Clin Invest. 2024 Oct 1;134(24):e183161. doi: 10.1172/JCI183161 (PMC11645157; doi:10.1172/JCI183161)
Supplement: Supporting data values [file jci-134-183161-s205.xlsx]

## Sheet: Fig1(E) LPS Hgb
	LPS BAL Total Hemoglobin
	Cre-	Cre+
	0	1880
	0	1590
	30	2020
	0	400
	20	1900
	20	1710
	20	560
	0	700
	0	900
	0	500

## Sheet: Fig1(F) LPS Neut
	LPS BAL Neutrophils
	Cre-	Cre+
	1462	14026
	15533	359503
	94203	338289
	28685	379838
	156094	4039628
	175	32739
	11581	131362
	4363	202966
	2512	124199
	18663	210484

## Sheet: Fig1(G) LPS Alb
	LPS BAL Albumin
	Cre-	Cre+
	267.5	6266
	68.73	6013
	183.3	8506
	519.7	4216
	584.7	6598
	286.3	2794
	75.46	3645
	241	1377

## Sheet: Fig1(H) LPS NE-DNA
	LPS BAL NE-DNA Complex
	Cre-	Cre+
	0.002885	0.8022
	0.0145	0.4373
	0.0145	1.878
	0.0008407	0.5467
	0.004007	0.8614
	0.003937	0.635
	0.01424	1.642
	0.09729	0.5245

## Sheet: Fig1(I) LPS Surv
	Days Elapsed	Cre-	Cre+	Table for Kaplan-Meier Survival
	8	0		0 value = censored patient (survived)
	8	0		1 value = death at speficied time
	8	0
	8	0
	3.5		1
	4.5		1
	8		0
	8		0
	8	0
	8	0
	8	0
	8		0
	8		0
	8		0
	3		1
	8	0
	8		0
	2.5		1
	8	0
	8	0

## Sheet: Fig2 (F)
	Intravital clusters in Cre- and Cre+ (ptpn6f/f S100A8) mice 48h after intra tracheal LPS, clusters visualized over 15 minute period. Samples include 3 Cre- and 3 Cre+ mice.
	Values in mm3
	Cre- (1)	Cre- (2)	Cre- (3)	Cre+ (1)	Cre+ (2)	Cre+ (3)
	1297.39	768.92	802.68	811.29	647.1	540.25
	872.71	569.02	991.75	1263.7	616.47	1157.81
	508.06	811.15	601.2	564.05	772.74	687.24
	733.22	610.27	900	564.31	1180.9	1151.14
	589.1	790.9	502.51	597.99	755.66	925.6
	685.22	591.68	678.22	870.09	1009.57	566.77
	510.02	762.52	1236.24	551.35	553.81	1429.89
	553.58	609.14	571.43	1329.58	540.49	845.02
	590.43	731.11	1334.52	770.01	890.25	581.25
	628.49	623.87	853.3	3398.13	581.95	967.51
	1066.98	695.19	811.03	14063.3	1122.52	796.87
	768.54	597.86	685.11	550.54	672.77	566.47
	1277.1	662.53	591.68	651.9	659.1	592.91
	877.54	595.84	864.92	1197.55	1157.71	1019.4
	516.49	609.27	549.64	720.97	693.96	1659.28
	743.19	612.77	924.64	513.91	891.24	2980.93
	571.94	549.47	718.32	830.74	1396.12	1420.43
	647.19	639.42	1138.05	817.85	753.4	622.5
	508.55	668.81	536.72	1143.09	684.03	1881.12
	522.64	668.52	1302.14	921.53	937.77	571.14
	500.12	675.5	681.84	583.04	599.63	630.03
	636.98	605.64	741.62	1191.34	2129.72	2643.92
	1092.52	631.36	1135.16	853.58	1290.1	652.34
	892.35	567.76	1013.86	586.14	589.64	877.68
	1253.87	643.36	1026.65	539.75	920.45	751.67
	834.88	586.44	1070.51	618.53	974.68	1043.93
	758.87	522.84	591.07	821.69	800.14	734.14
	596.33	650.85	947.81	568.29	560.89	867.26
	519.22	594.05	700.64	1359.67	643.76	916.22
	514.76	598.66	1216.94	523.88	809.15	611.82
	589.78	642.61	540.49	823.11	3236.07	1031.25
	1146.23	623.2	1270	3503.42	970.26	1184.21
	1070.6	619.33	815.35	13761.3	740.78	1192.67
	1265.56	613.14	815.53	952.78	964.15	1117.1
	502.29	623.39	712.39	571.85	620.21	569.07
	812.58	572.95	592.19	591.92	1106.38	3740.3
	773.45	636.03	818.29	895.58	722.53	14068.4
	592.71	621.45	541.22	655.96	557.61	631.59
	543.73	557.11	856.8	513.21	678.91	1438.96
	564.3	667.76	713.82	821.85	590.98	926.07
	593.43	559.02	1221.53	769.17	591.93	645.34
	1156.91	540.92	1295.05	1086.64	903.04	1895.77
	516.91	671.93	665.56	897.09	682.93	4372.74
	531.9	602.4	599.04	574.07	552.21	606.39
	1324.72	558.19	765.35	844.36	656.07	657.86
	883.67	682.97	530.51	574.9	1101.79	4599.28
	534.4	560.73	957.08	553.29	599.65	659.9
	759.09	581.95	632.51	586.39	736.4	1508.24
	596.99	701.45	1007.71	819.63	859.22	4061.21
	573.91	642.38	1092.51	537.5	680.72	693.78
	586.84	665.69	916.28	508.33	831.15	877.93
	524.84	614.82	682.92	1274.86	687.01	917.42
	731.5	549.27	1186.01	506.08	1249.25	1102.42
	1090.97	634.78	541.59	3461.14	675.49	3079.45
	1193.52	510.67	1311.37	1048.76	985.48	517.65
	601.22	615.51	867.36	566.18	534.79	668.7
	1432.01	552.91	798.36	563.23	2007.15	1176.87
	893.37	548.89	701.6	14967.8	1351.94	1100.72
	519.22	636.04	607.98	853.29	605.36	867.86
	711.97	576.75	882.87	762.56	1218.21	523.62
	556.53	503.36	507.91	844.41	896.2	1406.53
	580.33	603.7	861.06	738.37	983.42	795.04
	620.52	656.57	711.72	1105.92	741.4	592.02
	588.74	509.07	1245.99	872.9	572.35	968
	511.65	588.58	1279.12	528.95	660.86	800.98
	760.17	657.62	669.7	837.56	805.56	542.85
	1045.78	525.21	786.23	579.02	3011.84	577.67
	1258.21	570.28	527.28	515.51	850.39	1726.97
	520.82	651.95	974.88	800.45	760.46	833.97
	504.22	638.34	656.58	547.61	595.31	2803.51
	1028.74	723.93	835.48	514.09	659.29	1438.27
	899.77	565.56	1094.62	1349.33	779.55	640.4
	540.06	541.65	510.31	504.66	1909.18	1848.13
	739.02	554.01	968.72	804.69	692.52	524.77
	594.1	506.2	692.64	3473.26	892.7	537
	537.7	615.72	1209.24	13570.2	867.98	572.73
	584.34	522.39	522.61	564.84	572.38	528.55
	720	531.16	1155.52	535.98	771.39	2623.3
	769.51	556.34	870.73	570.7	732.88	648.47
	546.78	542.56	806.48	1002.12	1024.58	789.9
	603.07	549.45	687.18	786.61	557.6	720.06
	1049.87	525.54	589.34	910.64	712.37	1078.77
	508.77	502.38	892.72	784.92	558.39	740.81
	1256.14	567.92	521.28	1177.61	665.53	859.12
	526.8	533.2	930.24	857.56	853.17	939.02
	671.69	568.47	730.8	797.59	607.11	630.41
	854.2	566.17	1223.63	572.88	1297.22	969.92
	526.45	522.77	1286.05	613.83	1010.92	509.37
	765.22	560.99	722.74	801.96	1009.25	1211.6
	571.17	564.43	822.36	529.29	500.33	1233.08
	551.8	577.6	523.6	512.75	1799.4	1101.01
	1088.84	582.09	982.59	1409.96	1375.84	513.95
	624.04	554.13	659.1	512.86	1330.9	3681.14
	523.21	575.8	845.2	801.03	604.43	14358.2
	505.95	568.47	1071.35	3448.83	921.11	593.51
	632.88	546.07	963.76	13819.8	580	1399.92
	994.67	598.48	650.61	568.57	958.42	662.31
	549.35	627.61	1283.8	519.59	837.99	1901.08
	583.36	502.87	1228.33	986.28	659.35	753.79
	546.92	542.5	849	731.77	669.97	4529.94
	679.23	592.61	830.09	693.02	907.4	580.69
	820.92	631.56	608.47	894.48	2928.25	618.73
	510.92	518.32	565.07	753.05	1131.49	2193.06
	771.67	533.2	877.1	1090.21	564.47	2393.68
	564.44	552.91	528.15	907.63	715.6	652.95
	1107.35	613.66	740.91	619.53	676.9	1517.92
	641.38	529.32	1182.07	527.21	2045.74	3962.17
	599.41	561.34	1285.02	814.21	645.58	624.84
	639.47	560.16	731.11	560.67	699.32	914.24
	1010.69	678.26	872.99	508.3	989.12	855.39
	507.89	560.04	531.16	778.47	704.17	1080.12
	562.8	523.9	935.69	1436.54	523.65	3084.84
	637.21	563.58	642.56	801.29	674.77	682.43
	674.83	533.72	950.9	3396.17	1094.38	1042.77
	586.97	753.33	1061.45	838.48	674.1	504.86
	677.5	596.36	995.47	13638.2	660.37	639.27
	782.29	514.58	648.85	542.09	630.08	1471.41
	571.79	606.15	1309.94	528.6	939.47	768.67
	760.99	613.27	1225.37	740.32	775.19	658.86
	692.35	584.35	908.54	881.13	821.71	991.96
	615.04	525.77	857.29	736.61	715.01	818.89
	1134.48	535.66	637.74	1065.11	868.31	525.96
	537.87	521.04	587.2	825.82	1277.42	607.2
	626.07	637.5	908.2	514.78	2180.57	1858.16
	607.34	519.89	668.88	878.57	906.66	748.36
	638.61	520.68	1191.33	559.42	551.93	3085.14
	982	708.14	1348.79	625.84	897.88	1509.65
	500.95	524.49	730	835.99	993.46	507.56
	569.08	500.93	955.96	661.85	850.56	638.35
	586.56	614.73	528.83	521.72	795.21	1815.13
	682.96	530.64	932.18	1512.13	682.19	515.39
	600.32	504.36	671.63	500.42	662.26	1220.25
	721.94	518.49	1024.88	526.85	874.73	550.1
	750.36	513.96	1054.17	817.92	2008.42	624.68
	561.65	519.16	965.6	3412.87	1126.59	2647.93
	769.89	525.34	643.94	995.29	688.34	590.02
	578.73	500.39	1277.58	13371.3	684.76	631.11
	515.52	506.05	1413.06	551.36	565.71	813.61
	574.84	519.51	948.16	613.53	2008.67	667.93
	1713.72	510.16	852.09	955.36	503.5	1064.41
	705.78	518.24	692.98	609.3	980.25	753.7
	619.96	557.29	571.3	662.3	672.01	869.56
	725.66	540.6	870.07	607.96	1027.48	956.11
	966.56	553.06	507.87	771.86	716.79	649.07
	512.37	509.74	766.83	1009.64	653.9	909.07
	636.41	523.59	1151.39	870.31	679.22	505.64
	560.74	583.44	1420.69	848.53	623.07	1197.85
	604.71	515.98	692.02	595.13	956.27	1223.71
	676.58	581.31	1030.48	664.05	562.11	1058.04
	621.37	522.46	536.05	514.39	731.5	3743.32
	734.12	517.7	525.17	803.43	775.77	587.72
	736.54	597.7	952.79	676.07	608.4	1383.19
	690.19	515.59	673.9	1466.91	864.45	669.96
	770.78	674.31	1015.63	506.3	508.14	16143.9
	505.51	701.64	1057.22	544.11	602.68	4528.22
	504.15	501.23	927.89	829.8	1344.42	768.87
	673.4	640.64	641.17	3302.16	2330.86	582.29
	1902.73	694.63	1305.48	13624.3	550.09	571.21
	658.36	684.33	1246.41	922.96	823.64	2281.65
	617.42	601.4	1023.17	607.89	941.98	528.96
	630.41	735.04	834.94	596.46	813.07	2411.36
	987.41	568.67	648.8	1123.78	892.71	645.95
	1336.34	539.75	566	600.54	635.19	1573.35
	547.56	583	781.83	1644.33	671.48	3980.51
	644.3	787.62	517.91	760.02	844.88	555.73
	645.29	509.91	811.17	976.08	1956.95	881.23
	609.47	513.77	679.49	1032.36	1109.17	944.9
	727.19	589.95	1424.34	767.54	1020.5	1046.75
	730.37	848.14	1329.73	852.52	569.27	3134.08
	749.83	526.89	534.24	583.48	683.39	630.57
	522.44	557.45	538.29	673.67	659.27	1553.87
	571.81	666	552.84	599.03	691.13	768.66
	1752.31	546.64	989.53	801.91	1873.35	656.59
	666.4	866.77	648.71	1664.08	862.47	935.78
	665.52	968.26	1015.99	829.37	550.65	824.52
	548.1	527.74	1063.75	3494.53	737.52	627.15
	516.59	675.79	894.3	13453.8	928.04	1813.71
	628.16	544.8	657.27	520.33	789.72	833.15
	952.49	616.12	1324.39	847.36	1004.97	3121.9
	1050.6	877.59	1386.75	644.43	675.45	766.97
	566.54	998.55	1013.22	688.73	646.66	1575.18
	658.48	524.24	815.32	2079.53	888.82	603.75
	627.44	556.09	645.61	793.57	559.21	1800.26
	596.38	623.49	585.11	835.99	987.62	507.21
	785.41	590.45	775.97	957.09	839.95	540.69
	669.92	879.2	516.48	637.92	905.29	1030.04
	1298.49	998.1	919.53	775.22	535.44	1172.55
	548.77	561.28	1418.36	529.03	542.15	668.46
	626.95	538.42	1206.05	799.57	601.1	536.38
	509.53	530.09	605.76	571.61	2181.98	842.69
	728.85	805.05	569.82	774.36	1512	568.58
	1740.18	804.64	1012.62	518.97	581.12	638.5
	635.35	542.16	1038.19	776.71	790.75	841.27
	542.06	533.07	645.72	1662.33	868.02	686.03
	538.06	568.7	929.36	508.54	924.97	3392.75
	622.87	797.86	1085.88	840.17	903.42	1086.37
	1012.47	721.84	886.01	3435.26	1455.37	737.37
	522.25	563.64	621.05	13749.6	710.76	865.94
	571.89	552.72	1348.02	517.27	902.88	961.1
	588.76	521.3	1484.37	684.28	1966.64	634.2
	670.67	630.05	1037.14	738.36	1087.23	850.72
	586.95	768.55	823.33	643.68	1182.31	514.72
	795.04	757.24	649.93	519.04	626.86	809.16
	761.27	599.91	566.75	2205.88	806.95	1164.69
	678.68	570.98	756.15	723.88	824.43	1001.52
	1201.63	550.63	500.43	1626.42	1984.23	525.36
	591.61	651.15	987.74	615.85	511.94	3644.1
	558.14	738.84	1405.09	1577.31	821.3	563.01
	834.98	776.02	1308.21	841.89	752.48	1382.94
	1752.35	587.2	639.64	571.92	519.45	15916.1
	666.21	545.76	1326.35	502.09	894.02	654.52
	549.88	589.8	577.06	791.53	804.86	4842.56
	506.73	590.05	1039.35	836.06	589.21	726.52
	566.23	546.04	659.24	1553.9	1041.37	537.06
	995.53	704.94	927.55	612.73	646.28	581.29
	513.9	750.28	1076.8	808.04	955.91	518.4
	728.28	551.47	906.14	3414.89	638.65	2355.26
	563.13	557.02	640.3	13514.9	737.15	2376.25
	548.92	860.62	507.5	792.26	1100.05	640.85
	661.93	601.51	1338.91	845.72	732.3	1535.15
	601.95	668.87	524	739.49	848.15	3879.61
	794.17	689.35	1060.43	637.66	1305.54	533.95
	782.3	521.37	1001.62	531.54	1412.82	871.88
	1620.48	587.8	814.39	2026.91	619.34	913.14
	1213.89	1497.26	648	837.69	2228.77	1052.02
	559.34	553.06	576.39	715.11	552.35	3112.92
	572.82	659.4	761.75	525.5	807.6	1040.81
	959.05	692.35	950.02	1257.87	928.71	657.23
	1770.72	528.52	1399.46	630.5	1059.8	535.2
	665.91	634.47	1690.63	1666.66	788.66	652.95
	572.26	867.4	553.99	515.9	1527.61	1572.22
	507.21	638.99	1067.28	809.47	760.35	737.62
	595.77	683.34	612.54	572.73	989.18	625.76
	1016.59	665.34	1042.04	784.39	1908.67	946.21
	714.21	680.49	674.35	587.41	1110	839.07
	522.23	537.72	955.75	1483.96	705.59	623.52
	512.2	624.97	1074.56	3377.49	693.59	1871.59
	655.79	872.97	971.23	842.03	666.28	912.57
	616.99	667.89	608.54	13448	2060.08	3203.26
	802.8	676.93	526.6	768.65	792.28	1559.32
	663.33	669.11	1345.57	675.72	535.87	613.55
	779.41	538.93	1080.93	951.41	987.61	513.93
	801.51	610.98	991.5	564.22	775.41	592.02
	1195.2	881.18	816.33	1514.77	556.22	1780.88
	557.08	624.66	561.76	718.16	1198.07	537.47
	564.6	528.74	580.81	737.62	642.71	1166.61
	513.56	505.08	802.39	1621.7	960.41	531.17
	1000.56	642.76	1733.04	652.65	562.86	683.39
	1741.78	598	1670.94	1706.98	784.22	1282.6
	679.88	1511.97	1444.32	608.56	652.19	832.46
	567.67	531.16	518.91	832.09	866.36	724.26
	509.05	557.79	1117	575.71	813.35	3251.26
	578.32	614.11	633.08	552.09	869.28	1355
	1031.07	579.78	1060.19	776.08	1032.32	741.18
	514.27	1483.28	533.14	1593.63	1369.2	826.61
	848.17	644.34	680.21	809.22	615.15	950.1
	709.98	533.61	891.06	3478.31	1443.84	627.89
	514.31	628.2	1078.01	13397.9	537.39	912.34
	657.34	526.28	1017.02	505.22	826.67	546.88
	629.43	1478.64	596.52	814.76	987.5	903.01
	826.31	627.48	536.44	726.04	503.7	1241.89
	678.52	523.24	1347.63	977.47	877.3	973.16
	834.75	551.45	1198.75	552.6	1454.32	536.45
	1197.39	640.04	982.35	1248.81	720.32	3715.51
	566.24	1464.47	832.37	993.42	913.97	594.87
	552.36	551.21	1317.94	760.2	1884.81	1393.4
	964.7	521.12	565.74	772.48	961.47	647.24
	1784.17	640.52	824.92	876.55	696.06	16152.4
	665.52	747.82	1646.22	698.95	646.63	4762.74
	592.12	524.07	1419.67	607.81	1868.39	680.77
	509.91	871.47	1086.82	1112.14	505.75	525.68
	583.69	515.68	597.65	643.58	681.3	620.16
	990.81	631.8	1045.17	839.19	651.33	536.95
	657.05	505.76	577.18	570.67	686.89	2339.14
	523.91	675.18	666.24	615.63	797.91	2392.08
	531.47	831.87	940.81	786.49	879.43	645.59
	599.97	528.13	1125.19	863.26	1107.79	1497.06
	646.54	605.54	701.97	3445.7	579.5	3861.12
	801.73	766.18	605.19	14828.9	626.63	526.82
	664.97	787.78	946.28	791.14	913.31	651.49
	787.18	510.8	1388.72	597.64	530.08	872.36
	1141.71	603.36	1182.37	677.29	1035.49	1059.09
	549.89	723.2	994.9	1013.71	1033.4	3144.58
	507.2	792.37	867.89	581.86	838.69	500.96
	905.06	553.17	1380.94	1240.6	890.21	599.96
	1773.18	576.31	579.14	1027.07	1025.52	979.9
	646.01	500.01	871.51	728.51	507.59	645.45
	555.88	513.84	509.56	750.75	1416.96	1673.35
	556.82	769.94	1684.28	1624.23	605.57	729.34
	617.9	505.82	1461.36	601.95	599.49	669.2
	987.68	502.28	1084.38	1114.81	596.53	984.22
	811	553.94	616.27	660.43	801.74	823.13
	508.76	517.57	1066.49	766.73	1033.82	644.06
	554.47	789.73	654.38	547.6	1054.27	1906.32
	550.45	556.51	654.2	605.22	883.74	848.63
	637.11	513.1	948.27	765.42	1415.92	3287.03
	801.99	522.77	1141.88	1645.87	748.66	1519.04
	1388.13	704.91	717.79	816.16	854.13	587.53
	646.86	789.27	504.23	3497.75	1776.93	566.38
	814.74	513.99	611.48	13164.3	894.23	1751.15
	1161.6	581.95	1086.29	969.54	554.5	526.12
	561.97	533.99	1331.34	726.18	713.93	1230.72
	690.91	512.85	1262.63	693.73	501.36	529.19
	558.62	506.64	981.69	963.85	650.03	608.46
	894.25	813.21	861.83	607.37	802.6	2544.48
	1822.98	789.55	551.36	518.46	2023.57	860.7
	678	616.08	1372.48	1120.39	608.33	688.12
	546.63	573.86	896.26	1365.46	760.79	863.97
	559.73	532.64	506.35	706.44	790.8	763.73
	635.41	520.94	725.35	783.55	878.7	1372.54
	839.46	510.73	923.04	518.35	1157.43	740
	1008.74	812.56	1472.04	1538.86	623.61	805.24
	502.95	793.34	1083.6	989.72	997.97	972.88
	874.26	634.54	623.98	805.7	632.06	647.63
	525.18	546.16	1074.64	888.16	645.96	881.13
	561.58	552.25	675.28	533.73	888.23	569.78
	611.63	541.49	657.95	607.24	1105.76	922.74
	638.05	506.65	944.77	889.9	606.41	1248.27
	850.45	803.91	1110.23	759.12	851.55	896.26
	1208.08	795.39	677.13	1634.83	998.1	542.34
	625.1	520.2	500.63	3498.15	507.33	3594.11
	814.92	563.91	598.85	850.78	618.66	540.98
	1174.12	555.97	1332.46	13046.2	619.49	1380.9
	557.38	510.35	1415.19	886.5	1447.58	16119.1
	712.32	508.89	965.6	639.04	782.52	637.19
	501.66	573.88	864.45	1021.96	591.48	4803.84
	660.05	897	1297.15	588.26	799.58	693.35
	936.51	785.15	551.37	1117.7	934.39	520.33
	1832.05	542.25	891.53	1251.16	1158.36	603.21
	660.79	562.5	711.17	656.86	1488.4	534.67
	530.18	560.9	888.6	786.8	742.7	2342.58
	544.96	524.6	1471.21	847.89	2810.61	2353.83
	641.03	574.37	1092.02	508.23	900.05	650.95
	1251.64	914.68	635.43	1118.79	1220.55	1589.28
	1022.22	788.33	1065.05	840.18	783.51	3855.24
	827.26	557.5	672.6	827.15	907.95	644.77
	528.69	584.87	640.23	529.61	671.05	866.12
	619.23	547.91	978.78	523.18	2077.89	1047.41
	654.9	506.15	1156.29	578.73	582.52	3182.44
	865.65	916.31	676.62	765.96	631.34	1174.32
	602.31	764.06	585.03	704.38	892.06	591.55
	1031.7	513.71	1323.62	1583.08	750.02	1007.34
	1149.15	591.09	1099.66	589.88	1333.28	628.31
	561.66	544.58	1040.59	836.7	624.8	1639.5
	682.8	921.93	848.6	3511.5	998.54	678.43
	642.12	761.48	1298.76	13192.3	556.93	658.83
	962.51	574.99	558.71	964.15	928.07	1025.77
	1875.45	551.86	846.41	1108.29	898.27	824.06
	669.56	544.22	519.45	687.46	568.77	639.53
	580.92	888.56	723.8	1020.42	774.2	1922.98
	588.87	781.95	887.94	560.71	664.76	834.35
	614.05	586.99	1498.53	580.83	1404.24	3293.3
	1221.48	592.71	1105.66	1080.87	2415.9	1474.33
	1057.7	988.36	651.97	1001.28	569.54	562.53
	700.88	783.45	1089.24	648.57	1106.13	578.35
	514.71	516.11	670.2	748.9	756.8	1765.12
	1007.65	574.83	634.28	861.18	928.91	564.92
	549.72	619.01	1082.51	534.26	661.24	546.21
	617.96	956.27	1132.47	1057.6	812.53	593.37
	661.79	776.97	696.25	697.06	1648.17	808.11
	764.66	563.36	582.86	783.58	728.91	2651.23
	549.82	562.37	1278.61	690.47	1669.39	699.69
	1153.15	810.36	868.69	518.68	758.15	815.47
	1111.58	759.77	1117.36	596.65	693.44	738.56
	548.89	552.03	836.3	755.91	1955.94	1376.32
	614.96	818.54	1282.26	1691.91	682.54	705.25
	926.96	743.08	563.67	843.02	740.62	735
	1931.91	529.86	778.55	3499.68	784.25	989.38
	632.68	576.43	506.67	13111.4	671.09	655.01
	601.44	936.57	773.36	937.06	529.15	860.54
	578.5	749.17	1523.14	794.36	578.57	718.35
	600.47	541.41	831.8	830.55	781.54	1184.92
	803.27	549.28	1125.97	1029.7	737.63	895.64
	1057.11	534.31	666.27	566.35	542.02	832.87
	677.41	519.96	1098.58	1090.67	1296.05	512.64
	1311.34	868.38	664.11	959.03	618.6	3467.21
	556.25	703.4	620.44	688.73	908.11	13130.2
	579.51	558.4	1056.23	737.72	520.07	1358.26
	810.85	515.16	1112.7	888.35	939.94	2658.79
	635.44	739.82	674.31	1003.8	1116.65	664.21
	794.75	694.82	519.78	820.88	616.26	4796.82
	552.84	573.83	559.39	745.49	788.29	664.79
	1175.59	518.67	1316.33	718.25	962.46	552.34
	1053.62	538.23	861.31	779.08	522.47	589.8
	541.18	676.03	1126.26	530.82	675.57	557.79
	608.71	563.01	824.38	599.63	617.24	2302.12
	1879.1	666.57	1277.91	693.13	1449.43	2375.65
	964.05	713.76	568.43	1599.21	1059.09	667.11
	631.8	513.34	781.93	866.04	613.65	1684.25
	611.98	547.51	795.59	3566.08	771.54	3884.11
	562.93	506.7	502.91	12931.4	958.89	647.98
	571.38	681.06	1499.22	861.36	903.18	610.67
	653.65	648	1075.24	689.56	884.1	868.24
	723.47	505.35	1099.56	650.51	1398.9	1039.87
	1032.08	670.89	1058	1013.52	699.18	3117.51
	1272.12	723.9	664.71	554.87	1645.29	540.64
	1473.96	559.32	608.78	1016.16	724.99	1239.92
	572.55	550.46	1093.87	860.16	713.89	593.75
	1587.09	726.05	1144.75	576.6	1971.17	987.38
	658.11	507.65	696.84	724.7	577.82	683.95
	574.31	716.25	555.83	914.43	645.24	1626.86
	805.44	823.73	1347.67	583.08	810.57	661.1
	571.08	643.07	849.73	1019.03	550.12	682.07
	1131.83	664.52	1005.43	785.12	815.81	995.24
	1033.33	582.3	829.87	779.03	679.58	831.08
	575.76	515.37	575.37	817.08	546.9	634.92
	637.14	542.17	1309.71	791.38	770.46	2890.93
	1759.43	712.87	759.87	549.34	554.85	3179.16
	966.59	552.27	811.51	579.02	1196.8	1458.55
	639.16	524.45	526.55	702.76	612.79	547.82
	610.24	706.98	596.91	1551.43	904.71	568.8
	538.25	839.74	1514.57	836.22	503.83	1753.75
	571.89	541.53	1106.27	3536.9	1124.36	584.18
	670.91	571.2	683.12	13064.1	1219.04	602.41
	580.39	634.38	1107.69	986.71	636.14	749.55
	1020.19	629.03	693.01	946.78	859.16	3232.78
	1418.53	565.58	639.23	595.36	1054.38	767.99
	1282.21	711.59	1042.08	1009.85	516.79	852.89
	1083.93	520.34	1140.99	660.4	581.13	708.2
	597.74	675.06	682.03	698.61	1498.6	1347.32
	653.33	504.59	513.26	1061.34	652.65	528.54
	555.86	813.53	562.18	1217.06	967.45	697.27
	789.63	620.6	1525.06	510.75	625.6	960.86
	571.29	613.98	847.35	962.68	819.88	722.27
	1100.98	634.18	996.54	536.61	908.48	648.52
	1029.23	684.86	814.43	1031.24	1199.84	888.33
	606.94	532.32	568.88	800.96	871.3	532.62
	669.23	506.31	1291.76	817.69	1654.15	1181.51
	1461.12	737.29	729.53	756.26	686.91	912.97
	953.33	528.34	501.37	821.11	1580.97	1581.04
	617.43	721.58	835.74	525	667.73	839.85
	583.45	533.49	519.92	693.38	707.82	1696.83
	552.11	749.46	676.66	1500.81	637.45	527.02
	572.58	772.45	1497.51	555.33	833.73	13103.7
	507.29	616.96	1128.09	828.72	560.16	1381.92
	1050.88	718.89	1121.69	3572.64	918.25	2721.94
	1411.2	568.76	705.12	12660.3	511.53	675.11
	923.35	706.41	661.87	943.55	2094.4	4710.52
	1131.09	514.71	638.67	905.92	508.12	689.07
	604.73	607.42	1035.63	683.74	689.48	548.91
	634.02	728.54	1126.87	1014.19	717.85	554.01
	548.28	525.26	521.3	640.97	1353.51	545.17
	764.18	806.97	667.3	1022.6	628.53	2386.82
	510.32	757.26	534.71	1054.42	939.9	2340.09
	1106.13	535.35	1656.17	913.78	578.1	673.55
	1085.17	883.55	817.24	643.15	599.96	1666.98
	597.02	548.64	1124.32	1056.61	1102.88	3805.94
	640.45	697.95	819.83	820.68	1079.4	884.8
	664.09	523.14	1208.29	737.49	533.92	603.65
	890.27	589.83	549.89	712.24	749.29	871.59
	1012.35	663.42	726.9	833.4	1303.57	1034.59
	666.56	871.87	528.52	515.61	1425.55	3151.49
	597.8	761.39	826.29	519.85	724.55	578.57
	507.02	570.2	527.63	640.38	662.62	552.86
	532.5	760.27	659.89	1450.21	1234.24	1194.38
	523.35	515.66	1517.52	531.03	621.54	587.28
	1061.7	700.37	539.96	893.5	846.13	987.66
	1400.32	572.01	1137.11	3537.39	1075.42	683.19
	923.07	578.06	1148.87	12984	824.1	1595.28
	591.36	780.82	722.1	924.77	1772.85	702.51
	1654.51	522.58	681.71	829.09	720.2	609.22
	655.9	771.74	661.36	614.55	1697.13	1021.3
	572.7	620.91	985.06	984.05	719.09	822.85
	741.44	537.02	1176.15	657.23	1183.03	676.27
	1048.82	722.97	857.85	1023.77	643.2	2919.25
	518.54	528.68	692.67	1325.12	744.72	3032.25
	1035.29	503.96	540.22	840.81	521.35	1501.61
	601.55	701.96	1266.34	664.57	520.78	535.35
	611.83	533.09	813.12	529.96	2047.23	574.84
	760.35	766.79	957.75	1012.42	672.11	1333.91
	903.09	637.53	807.33	870.47	1358.83	578.97
	1012.09	560.17	1096.18	836.73	621.6	3035.29
	661.4	701.7	557.81	726.38	928.78	639.38
	638.7	510.33	705.23	792.41	713.93	694.95
	501.33	663.48	510.13	504.1	893.01	847.15
	552.47	738.92	725.59	597.64	1255.53	696.85
	513.41	502.06	544	1365.2	552.97	1345.78
	1045.16	632.87	672.48	857.97	692.4	533.36
	1308.42	586.44	1483	3591.29	500.98	684.32
	510	626.72	589.43	12829.2	617.01	934.93
	943.86	557.46	533.8	917.67	1488.65	699.2
	568.35	756.1	1129.95	540.6	2118.73	654.11
	1371.4	714.08	727.11	974.64	1247.01	862.54
	658.59	628.04	1126.27	680.2	601.12	1216.67
	532.7	570.24	653.43	868.38	857.65	861.89
	742.24	590.37	645.06	958.89	662.5	1084.72
	778.36	503.22	973	857.53	861.97	1646.52
	631.07	532.01	730.42	723.83	1592.54	822.59
	1071.05	734.19	1109.22	514.89	677.61	500.11
	600.35	515.12	701.01	1455.72	1707.88	13152.1
	633.56	714.55	521.5	1039.85	1522.32	1340.27
	766.81	657.42	1216.63	798.58	551.11	2721.12
	899.8	665.88	782.45	743.68	825.84	684.79
	992.51	585.02	833.84	503.04	669.15	4265.25
	666.72	648.56	815.13	561.1	516.17	742.84
	656.17	540.65	1077.49	1374.43	1996.58	569.37
	547.12	1229.63	523.06	899.14	585.75	545.5
	504.62	523.54	688.26	3563.53	507.35	546.67
	563.99	690.72	513.69	12920.2	760.01	2376.18
	1038.2	537.49	719.15	977.19	533.86	2390.35
	1274.28	721.41	564.22	525.22	1269.18	834.98
	971.76	902.44	681.17	950.71	624.95	661.88
	576.2	708.49	1457.25	727.87	542.34	777.72
	575.63	593.19	573.53	948.45	919.59	3862.51
	1472.03	673.15	551	968.59	692.7	849.15
	631.94	540.83	1124.32	895.77	1269.35	582.78
	506.66	561.6	728.53	834.66	568.63	859.28
	774.63	681.73	1121	531.61	831.93	1036.61
	770.99	520.91	667.81	1503.9	1323.41	3075.91
	898.44	818.73	666.44	884.72	576.72	631.61
	1138.84	998.94	792.33	781	1468.33	1414.98
	602.57	707.97	667.19	680.5	659.31	547.26
	648.99	581.12	1076.97	519.81	1028.23	570.07
	723.32	669.64	701.97	504.71	634.32	975.78
	882.16	510.24	506.48	1431.13	835.35	647.08
	1014.87	501.85	1156.4	923.88	1365.56	538.09
	667.22	647.63	529.04	3469.33	829.4	1730.96
	650.69	701.2	777.65	12825.4	1839.45	695.38
	545.75	824.01	843.39	1004.86	684.26	591.92
	813.21	996.28	836.94	521.34	517.93	1002.22
	560.22	664.38	1079.53	924.62	1670.04	806.22
	1019.6	557.2	504.09	733.46	1518.93	654.54
	1230.97	679.91	689.4	582.7	572.77	2915.91
	500.14	513.84	683.96	1021.49	590.78	3231.88
	1274.88	580.23	593.85	868.09	649.63	1497.36
	582.92	531.52	704.75	916.88	1995.95	566.14
	578.43	641.23	1452.99	533.15	582.08	610.35
	1460.7	697.21	563.39	1462.14	677.73	1351.48
	672.89	838.6	581.95	907.75	1328.56	581.89
	828.23	983.37	1111.46	760.68	626.74	770.3
	761.04	645.05	746.67	714.75	955.52	3150.77
	913.56	541.43	1089.01	865.87	759.31	651.2
	1138.27	715.09	660.12	529.37	858.6	885.53
	628.71	558.66	643.17	519.99	1204.94	637.2
	700.08	519.83	743.47	1459.3	503.57	1441
	815.6	649.93	1092.41	822.57	682.34	529.01
	1041.77	665.06	749.63	861.12	506.94	706.09
	673.74	516.32	500.38	3544.49	1299.01	922.08
	638.15	532.57	1083.22	12762.6	662.45	567.67
	559.95	836.11	581.48	970.7	901.98	645.33
	793.37	1049.53	780.55	933.81	2128.91	864.17
	562.36	684.65	787.94	709.31	625.75	815.59
	1033.5	521.15	856.55	578.2	785	1393.1
	1416.93	713.44	1088.68	1496.73	1073.18	576.62
	630.54	606.08	501.08	865.28	818.07	1008.65
	604.89	503.84	724.39	556.86	1878.77	1666.82
	615.6	716.41	591.63	505.44	736.76	839.63
	1473.16	626.47	702.17	1054.33	1626.05	557.84
	683.74	546.87	623.16	890.18	523.35	13387.2
	772.43	541.66	1477.24	724.06	1453.67	1343.69
	774.47	801.22	562.31	712.62	683.61	766.6
	712.89	727.83	1097.81	794.07	577.41	697.75
	918.37	731.62	685.67	526.82	1997.37	2715.75
	1185.55	554.02	1074.89	768.02	682.73	3571.08
	632.81	724.78	740.9	1373.83	1443.5	745.44
	641.8	572.64	680.26	904.29	623.57	532.69
	913.74	534.57	510.59	3518.65	529.77	551.93
	1068.97	770.09	629.29	12813.5	915.32	539.95
	657.08	649.18	828.35	959.2	870.59	2330.29
	600.86	547.26	999.03	572.78	1292.35	2405.67
	807.4	724.6	747.34	927.72	536.32	813.27
	561.22	550.11	1027.53	740.08	677.47	659.11
	1069.69	738.84	535.67	598.43	507.58	762.58
	1409.13	505.46	796.91	985.61	1308.35	4030.73
	636.29	722.64	798.23	873.6	666.09	801.18
	613.13	521.58	877.89	538.74	518.86	595.52
	616.31	790.49	1083.93	519.63	805.36	870.75
	1386.53	658.67	693.17	1083.15	2125.69	1016.27
	689.54	567.41	568.22	507.9	632.37	3001.33
	723.02	697.58	604.29	876.09	744.22	557.12
	794.9	776.05	699.99	749.31	839.57	1228.74
	846.93	522.39	1534.8	551.03	889.32	578.43
	935.52	729.08	632.86	540.51	1875.77	1008.79
	1205.65	578.27	1082.17	532.6	688.06	657.7
	559.49	514.57	536.1	1432.05	1592.88	1688.2
	640.76	795.57	736.95	842.18	520.75	679.25
	949.06	693.12	1048.01	3504.53	1131.54	620.88
	1021.57	559.73	695.64	12783.3	670.55	1010.69
	632.23	1319.06	695.21	887.44	533.91	788.82
	600.41	820.02	665.15	536.33	1828.25	678.85
	660.03	504.07	980.3	939.05	579.6	2987.11
	664.19	772.39	943.14	729.72	514.19	3287.01
	594.55	627.13	729.76	631.03	750.73	1486.04
	1042.74	779.79	502.06	1440.22	1363.46	573.14
	1000.85	626.09	1016.32	899.43	616.47	565.47
	1363.89	623.11	500.68	503.51	837.53	1355.85
	623.63	1394.87	802.09	1143.4	826.9	580.86
	830.92	1094.32	1232.39	606.71	1328.14	690.32
	591.38	894.33	897.75	902.55	556.99	3204.36
	590.34	512.42	1115.5	661.3	702.87	795.27
	828.38	776.67	690.42	555.93	534.23	662.02
	726.36	621.43	586.71	601.79	1343.62	905.21
	726.33	814.49	675.51	522.93	778.77	642.91
	769.58	586.23	608.61	677.16	674.58	1442.38
	786.98	626.31	1530.95	1469.15	2044.98	544.7
	1115.29	1401.61	1013.48	867.12	681.88	699.93
	1126.7	859.22	1033.16	565.56	729.97	962.08
	520.2	956.49	526.4	3529.37	1270.54	552.09
	619.83	548.31	1049.1	12692.3	946.48	668.25
	948.83	775.49	728.46	830.55	1770.02	830.82
	1039.26	562.45	697.02	871.44	655.59	513.15
	614.83	822.57	671.26	751.32	1593.34	854.52
	620.02	574.37	661.62	634.72	604.72	1342.68
	775.97	569.69	687.53	1335.64	1247.94	1695.55
	595.89	1429.69	944.34	908.32	503.89	870.31
	533.49	764.89	720.52	523.24	619.03	1662.55
	1008.7	929.48	594.3	1039.68	651.27	570.59
	986.36	528.97	504.74	670.95	1840.02	13663
	1389.67	752.92	1010.14	943.78	1221.91	1355.44
	966.98	526.84	541.42	686.39	758.81	767.25
	517.65	537.56	831.92	940.73	1354.2	698.87
	613.23	515.11	964.63	528.32	606.96	2734.2
	565.42	1535.79	916.56	900.84	879.16	3648.66
	875.26	603.9	1107.33	1510.86	783.56	766.67
	685.65	568.41	734.24	862.31	530.52	521.01
	704.54	1435.12	512.9	733.68	1345.77	532.96
	761.28	730.91	569.44	12898.4	595.91	2306.28
	802.62	924.38	692.02	3517.39	712.1	2399.33
	1183.34	542.78	598.53	810.46	506.35	795.31
	1090.08	646.72	1530.42	534.73	579.48	675.76
	520.37	567.14	990.74	904.29	1361.1	745.24
	623.69	511.84	1052.06	511.84	739.78	4091.29
	1035.39	569.05	737.2	728.84	2012.05	760.64
	605.33	515.47	1046.15	685.7	517.82	586.49
	615.95	1571.61	682.89	1309.68	1235.49	879.89
	555.97	529.1	685.33	881.8	653.26	993.55
	535.92	596.79	655.64	530.47	751.21	3063.16
	987.86	532.48	665.01	557.65	1412.1	567.78
	763.48	1468.49	927.84	1082.57	557.39	581.64
	1053.68	722.53	691.36	574.58	926.58	1169.62
	1401.67	942.05	999.34	1069.75	1882.86	913.32
	731.59	511.6	840.66	693.74	681.28	623.12
	515.62	617.49	950.76	1022.41	1664.75	1630.43
	656.8	539.25	905.35	545.51	582.69	648.9
	592.54	631.83	1064.85	506.82	668.65	572.61
	857.38	526.32	706.47	899.31	1414.9	989.56
	705.16	1557.87	508.44	1396.99	648.92	734.07
	766.84	532.8	594.83	518.16	1810.68	685.36
	539.36	646.24	658.44	817.66	1125.12	2834.33
	771.44	524.94	596.83	3263.79	713.21	3118.78
	806.95	1468.81	1532.81	12771.6	1392.8	1453.5
	1260.01	716.26	1003.44	621.84	642.7	553.89
	1223.35	947.97	1087.25	843.04	913.26	596.24
	521.49	516.25	712.28	518.23	899.9	1363.79
	660.96	681.64	1077.1	911.17	602.88	613.97
	1002.51	545.53	669.62	517.52	1271.88	654.2
	612.02	693.91	645.4	769.2	601.41	2578.98
	593.6	538.67	650.63	1107.45	513.89	586.98
	594.32	1526.83	908.16	1414.76	556.3	571.45
	914.93	725.71	722.02	853.78	1286.25	940.81
	571.65	537.04	1047.84	520.03	746.55	626.56
	1068.57	1461.21	844.85	558.77	617.79	1403.69
	1397.01	689.16	965.31	548.18	2218.95	505.81
	848.02	947.51	886.52	1226.96	598.51	690.87
	522.71	505.91	1053.91	1108.2	1464.95	951.98
	667.5	690.99	694.69	700.13	766	519.95
	563.06	593.33	543.93	934.03	1192.75	668.67
	861.23	643.87	586.86	513.52	858.35	856.96
	668.98	538.23	661.16	855.28	1908.79	504.45
	1283.97	1415.31	608.13	622	694.89	843.47
	614.96	700.42	1530.58	782.08	1715.2	1369.73
	790.01	591.14	1045.9	811.85	654.92	1702.86
	793.99	1488.3	1072.4	3242.52	640.02	878.8
	934.57	582.89	747.21	12629	1253.39	1614.72
	1261.62	1002.87	1071.99	861.37	648.75	606.09
	527.37	633.32	696.23	539.72	662.6	13745.3
	634.48	599.83	645.29	947.55	1744.94	1356.22
	994.36	514.35	642.64	912.47	963.86	731.05
	593.86	583.97	887.65	783.14	763.2	2731.93
	601.45	1448.55	743.38	1126.79	689.6	705.4
	789.68	639.81	593.58	1429.32	1414.39	3592.77
	886.97	533.18	1094.59	883.9	620.82	804.52
	573.03	1520.98	876.91	662.08	919.74	531.47
	1061.37	1034.88	899.38	1162.75	936.1	503.95
	532.5	532.3	903.24	659.44	1282.97	2273.58
	1344.37	649.4	1038.36	708.5	528.49	2323.1
	770.59	564.05	585.92	531.58	591.8	664.4
	526.96	595.72	702.34	877.24	539.01	1521.63
	566	906.84	516.27	669.62	554.66	4107.93
	1538.34	1529.02	574.11	829.6	734.28	742.8
	668.77	519.99	601.14	852.22	1381.07	605.8
	1246.61	599.81	701.33	12609	2246.06	888.62
	679.9	511.7	1520.26	3270.4	1098.46	1008.31
	756.61	1521.28	770.78	841.5	608.31	2975.72
	812.93	1074.85	1018.49	954.63	777.54	588.3
	875.18	516.79	764.31	896.55	1090.87	1111.73
	1342.26	636.51	1085.26	751.29	1809.85	901.85
	552.21	517.46	659.66	1230.82	636.7	646.27
	678.57	568.37	677.21	969.85	1089.79	1607.91
	604.89	519.16	549.42	602.76	1741.23	742.25
	973.45	1522.8	914.22	830.98	522.39	506.67
	588.28	548.76	743.28	546.67	535.41	982.25
	583.16	654.2	926.77	680.85	1216.26	679.66
	593.59	1477.2	1061.68	1266.27	537.94	642.82
	767.54	1151.48	859.04	627.87	653.08	2837.92
	891.84	513.41	863.48	598.58	658.56	3166.19
	577.47	637.85	883.51	539.87	552.48	1440.48
	1100.28	540.09	997.98	704.72	1556.25	569.72
	745.15	540.5	586.92	676.79	1304.21	713.97
	837.88	562.25	718.92	817.05	822.36	1331.71
	829.9	587.3	515.47	814.39	630.35	644.16
	565.58	524.9	551.47	615.77	1288.47	560.15
	1649.05	1522.52	685.34	3237.36	627.94	766.1
	689.42	665.38	633.79	12640.2	933.91	3076.04
	1279.35	1456.44	1489.68	822.85	778.96	600.56
	616.6	1076.23	807.31	504.24	568.79	637.54
	754.49	602.79	1104.63	866.09	1258.51	895.9
	788.25	531.61	785.33	754.72	554.73	596.99
	845.52	628.43	1119.79	1274.33	694.28	1450.32
	1336.31	576.37	733.36	1405.5	521.5	565.42
	578.34	685.84	669.44	562.39	1332.51	749.46
	618.16	1398.23	647.69	833.62	668.95	932.33
	619.19	622.17	553.35	548.68	1410.86	547.65
	920.47	683.58	917.18	670.98	1229.27	659.33
	591.4	1439.63	780.25	1175.57	604.04	799.28
	593.1	1099.45	979.65	672.6	752.79	501.81
	697.61	597.9	1057.33	627.32	1472.63	521.28
	540.75	563.83	844.33	524.22	894.15	924.38
	703.02	661.92	871.37	513.21	603.21	1275.52
	893.07	527.43	902.74	602.18	1976.32	1742.37
	581.91	609.46	1005.3	640.87	1792.6	893.21
	1069.12	592.41	590.63	772.83	604.32	1659.19
	524.21	1332.82	753.81	857.71	570.31	565.6
	677.45	552.15	666.97	3145.98	1306.35	13500.2
	513.46	1452.72	1475.44	12293.1	629.68	1340.11
	513.81	985.34	811.23	813.55	504.59	792.16
	1350.33	507.57	1080.61	618.2	1769.23	702.8
	574.06	553.83	808.06	862.04	971.26	2669.24
	2155.09	560.94	1149.93	766.82	702.18	3594.03
	721.73	577.84	875.48	1249.9	1491.56	823.66
	1264.39	585.81	670.21	977.32	623.74	582.4
	607.58	1448.55	707.6	573.44	947.13	4875.28
	761.13	1679.2	544.84	849.49	898.76	610.99
	747.76	1051.91	920.02	540.41	1183.59	1564.79
	1319.31	526.61	777.79	667.81	879.26	3928.62
	853.2	736.97	1017.55	507.61	513.41	722.64
	512.36	551.67	1056.25	609.18	565.02	642.92
	689.55	1482.43	858.95	661.12	610.03	844.34
	532.76	543.51	870.59	562.2	695.71	995.16
	906.45	1495.62	927.68	747.67	1330.72	2914.87
	586.44	1010.6	664.76	522.31	2166.59	848.94
	577.82	543.18	1066.1	507.3	545.96	570.87
	680.66	961.01	572.47	500.93	566.41	586.01
	514.38	567.83	741.12	618.7	730.07	1107.2
	592.49	542.23	678.88	1465.62	686.29	844.98
	885.98	519.25	1504.28	827.27	948.94	620.67
	628.48	1463.7	860.96	3191.21	529.63	1571.86
	1042.24	1506.61	1116.4	12511.3	672.41	677.31
	1169.09	710.52	756.6	798.29	1998.16	528.94
	512.83	524.52	808.18	874.55	1008.02	957.01
	970.06	572.35	1183.79	744.98	1774.87	551.55
	527.99	1039.41	849.73	1251.47	591.1	672.36
	2001.09	608.02	643.56	1003.41	533.15	2335.34
	707.08	631.63	691.81	527.97	1284.35	3176.23
	1298.14	1324.54	593.16	856.85	1569.25	1431.13
	644.92	508.54	916.95	655.78	650.66	551.11
	632.22	1449.56	765.61	583.23	653.33	844.85
	782.1	704.12	985.48	683.94	1115.38	1360.88
	793.02	520.27	1045.21	523.21	780.43	644.69
	873.41	612.24	529.03	1047.06	1493.04	2611.66
	1338.92	537.15	872.13	525.24	619.36	685.9
	633.98	972.35	883.22	645.47	912.51	591.7
	856.31	515.28	969.32	821.01	916.48	908.22
	529.77	1327.58	1128.51	811.05	1242.76	606.12
	512.16	538.69	569.55	3093.57	738.78	1443.57
	896.28	1333.13	728.34	12323.7	591.86	588.84
	594.55	721.95	649.1	807.21	652.13	728.85
	598.82	543.85	1540.62	537.29	537.69	952.67
	611.71	539.2	632.84	760.37	640.99	673.6
	985.28	519.41	928.16	1149.84	718.55	833.48
	562.2	928.67	1054.31	968.66	2020.14	532.07
	1048.6	1426.13	1208.98	848.07	1455.68	582.4
	710.99	590.32	1643.3	678.41	585.8	1200.62
	548.81	560.94	666.11	613.34	818.48	978.02
	1908.92	697.04	660.76	557.31	669.86	1823.82
	1021.94	510.86	608.38	598.54	829.77	913.14
	561.43	542.02	933.7	837.71	1283.7	1632.57
	1866.93	950.44	790.71	814.44	527.41	607.06
	706.25	509.6	1002.39	894.79	601.34	13649.5
	1304.81	1442.12	1085.47	3097.78	1895.89	1319.85
	781.42	597.64	500.43	12265.9	1285.42	728.12
	599.29	533.27	907.64	1001.45	1667.3	708.55
	737.98	673.68	874.07	872.84	518.53	2732.94
	807.65	531.91	517.34	519.13	1241.53	3605.61
	1346.76	505.19	927.84	750.7	1606.21	832.38
	853.89	1009.06	519.49	836.09	559.68	589.29
	681	620.98	1120.82	954.06	634.38	4790.66
	952.62	706.96	557.64	1211.93	638.35	835.6
	812.48	1344.09	739.93	928.56	1305.51	613.88
	607.43	539.91	511.26	825.21	714.42	685.68
	566.15	539.64	668.16	678.8	1390.99	3935.84
	508.89	710.12	1517.66	539.53	598.76	748.24
	953.16	573.71	546.29	644.21	932.26	641.38
	518.83	955.51	1023.15	623.12	830.75	878.65
	1079.36	647.66	1029.98	740.42	1211.62	990.21
	1105.82	842.3	1206.01	525.2	820.39	2921.09
	570.87	1253.48	1655.66	1570.24	648.52	580.73
	1968.5	554.93	1742.23	3218.77	1216.54	1158.61
	1074.48	606.94	643.5	13514	637.38	824.19
	1062.37	770.7	562	1075.71	1239.86	621.88
	679.67	523.34	945.82	920.45	1470.31	634.09
	539.71	839.84	717.55	509.62	1097.03	1043.64
	688.65	500.26	922.83	1268.41	576.73	950.45
	1183.92	723.63	1037.09	843.46	829.12	671.1
	777.07	1320.37	892.97	1132.24	517.27	2911.55
	637.44	597.05	860.12	1188.7	776.56	604.14
	738.72	677.12	523.63	963.81	1429.84	2819.99
	804.42	807.23	952.71	875.78	578.23	1466.88
	1328.71	749.6	1119.41	650.7	1996.57	524.16
	843.56	556.6	582.56	633.62	1131.87	880.9
	964.82	540.59	686	859.95	506.26	1385.49
	954.98	1468.65	661.12	794.56	1553.06	656.43
	786.83	614.74	1508.4	1341.08	560.48	584.34
	605.98	665.47	1059.62	512.72	504.45	862.28
	599.11	797.31	1026.35	636.65	703.83	580.37
	536.26	866.78	1210.46	907.99	1609.9	2574.4
	970.18	514.97	1598.9	654.36	589.17	573.07
	1087.33	677.23	1458.72	3241.51	632.89	904.46
	766.64	716.78	571.1	14625.7	1082.51	661.06
	576.93	1510.03	912.34	916.55	635.64	1439.52
	1982.65	591.16	793.63	503.52	1468.11	594.36
	1072.36	621.42	502.54	930.01	623.37	712.38
	1028.15	738.75	802.95	1132.03	1064.73	942.3
	661.18	892.81	1092.39	1084.86	919.34	678.55
	552.85	580.23	888.21	966.64	1250.45	854.07
	670.71	672.01	697.96	501.66	972.33	535.93
	855.9	957.74	535.69	870.93	561.33	574.11
	774.71	1257.59	959.2	514.15	676.51	1252.01
	610.19	596.9	1154.02	693.43	760.62	978.15
	731.8	691.77	586.86	644.33	2820.27	920.19
	768.59	717.11	665.49	922.31	516.58	1793.89
	1335.29	512.7	661.97	701.37	1543.24	921.87
	930.72	506.95	1528.83	514.23	548.26	1761.12
	762.5	522.46	1108.47	655.27	1004.29	620.44
	960.99	621.86	1022.19	766.96	858.71	12594.1
	803.59	739.14	1197.87	917.49	1181.42	1309.87
	608.3	696.87	1601.67	529.04	625.69	719.09
	594.92	1396.39	1417.75	3431.48	2030.94	715.56
	502.35	703.94	556.12	599.47	1061.71	2829.52
	883.99	1296.39	920.86	976.92	517.47	3624.96
	1069.69	745.58	871.77	13934.8	1392.11	897.66
	759.38	521.98	526.17	559.13	645.14	595.75
	1974.28	501.68	784.68	609.91	610.8	734.38
	599.68	573.45	1142.99	1153.89	684.59	4765.26
	900.02	772	538.13	1117.66	1462.92	604.84
	1012.79	521.21	914.18	930.05	684.72	1525.51
	682.66	1441.73	525.53	850.16	594.19	3971.12
	544.06	674.26	944.41	681.88	945.37	713.76
	663.22	1199.11	1172.74	627.23	668.14	891.83
	840.01	732.71	611.85	987.48	1465.83	1148.84
	775.51	800.19	556.12	690.27	681.81	991.84
	641.73	722.72	526.95	508.52	504.77	2908.56
	737.47	666.22	662.1	580.4	629.87	1199.11
	725.52	1386.41	1568.42	503.86	843.22	575.24
	1393.93	636.92	1133	754.25	943.99	828.48
	1125.22	1228.16	1137.25	954.92	1203.46	594.12
	764.12	682.5	1222.27	3236.81	567.45	501.79
	1002.69	902.67	1573.12	1765.42	520.48	680.84
	715.45	559.17	1417.68	567.88	516.36	1085.4
	726.94	640.33	581.22	959.54	514.28	959.95
	595.01	835.27	866.36	14067.6	609.47	669.78
	643.05	1216.16	528.4	896.15	701.55	2911.31
	524.05	652.8	591.6	1079.81	2945.11	724.74
	503.08	1327.83	819.55	900.4	567.03	2862.65
	926.62	712.96	1200.96	1143.09	618.96	1476.02
	552.57	600.02	929.43	902.05	3463.66	548.45
	1067.08	642.51	524.54	796.84	852.37	841.57
	671.76	637.95	926.56	542.7	1083.77	1359.23
	1412.05	650.67	1184.35	638.72	529.04	614.44
	501.62	1314.64	607.04	647.92	1909.23	577.41
	612.9	704.65	528.76	624.13	1329.34	820.99
	764.02	767.37	656.81	1039.12	526.03	2509.59
	690.24	584.5	645.68	706.87	1376.95	899.5
	1052.47	767.38	1596.77	513.12	563.68	888.85
	561.82	571.81	1117.86	600.52	701.84	623.04
	672.98	633.73	1025.98	933.97	1506.54	689.53
	913.99	642.76	1185.48	1006.71	617.29	1427.75
	727.05	537.33	1610.49	3094	655.53	635.72
	659.35	1508.15	1462.16	598.01	596.9	739.46
	757.41	523.61	578.26	935.31	1297.19	926.16
	714.01	706.15	899.7	13946.9	669.56	672.14
	1376.34	1338.51	782.31	542.36	1405.42	890.31
	582.85	750.58	590.83	1014.37	949.53	523.59
	629.92	520.62	736.19	907.05	782.47	584.51
	873.13	947.6	1130.15	995.19	814.55	938.67
	543.83	536.93	934.98	788.09	1280.04	1205.67
	748.39	610.11	541.63	788.99	814.98	1818.65
	1312.1	761.82	932.27	517.97	507.34	902.42
	588.49	1443.96	1219.42	660.97	603.17	904.49
	617.32	518.13	820.38	608.52	669.53	1827.98
	529.76	648.65	528.48	1175.83	706.69	594.13
	1197.82	1496.41	674.1	1039.05	770.88	12510
	856.03	699.15	666.41	1330.02	2877.5	1302.6
	1055.74	523.73	1621.47	506.89	558.37	708.2
	1200.77	937.11	1040.69	585.69	3353.84	714.86
	1323.97	535.96	1167.51	1277.39	769.24	2831.6
	533.93	561.46	1204.22	977.44	1435.75	3605.09
	781.96	775.75	1657.54	3094.13	1280.53	937.14
	865.86	1308.33	1493.42	651.57	2012.21	583.39
	1044.28	756.49	555.7	901.65	1453.07	670.16
	518.83	1536.89	858.65	13870.1	516.62	510.56
	713.78	695.6	746.04	881.43	696.47	4871.66
	867.56	1003.79	523.02	1027.25	1567.64	629.62
	1001.75	644.54	791.07	549.77	504.48	1595.35
	682.6	604.59	1042.25	1027.32	646.06	3889.05
	788.74	501.25	939.9	1008.75	596.1	678.12
	739.76	1415.47	535.44	782.2	1518.78	862.64
	1327.59	762.26	936.89	517.65	530.05	1346.8
	584.69	1429.9	1243.92	635.98	1080.79	979.19
	803.94	662.73	1072.53	597.55	697.22	2905.63
	530.28	1014.94	508.48	999.33	757.86	570.5
	757.07		647.79	1234.72	912.12	585.98
	1590.29		668.66	523.06	1279.08	1120.95
	710.18		1602.79	584.88	667.57	827.67
	605.97		1013.75	575.45	559.55	609.6
	637.98		1096.38	1006.2	710.72	503.54
	578.27		1166.83	3079.54	651.99	688.53
	1095.12		1608.41	671.92	750.18	871
	1082.64		1481.8	805.36	3025.52	909.81
	1367.67		570.28	13883.1	584.64	638.84
	1297.48		895.7	1051.47	527.85	2959.79
	994.85		752.49	917.18	3241.97	733.81
	945.81		604.47	1049.07	801.93	2840.42
	1038.77		711.36	1040.5	821.77	1396.76
	536.02		754.97	777.36	513.06	562.72
	710.36		1050.33	522.33	537.34	832.1
	976.2		953.34	610.1	1965.81	1370.2
	952.14		563.8	623.44	1389.03	594.66
	647.07		949.57	556.27	1411.24	841.66
	784.16		500.99	788.45	579.06	711.03
	794.31		1274.68	894.14	584.9	2519.6
	1310.66		1134.05	534.86	522.78	1596.84
	587.86		505.45	600.11	697.51	866.45
	837.38		628.21	616.58	751.75	629.84
	533.27		666.62	983.62	1473.73	648.99
	762.84		1590.68	3084.4	599.31	1370.43
	690.32		1012.14	680.62	685.07	751.45
	1642.01		1112.57	832.16	586.81	936.71
	618.18		1183.11	13909.1	683.59	660.36
	623.78		1632.35	568.33	1356.09	896.46
	690.91		1444.62	960.57	918.84	525.64
	1034.28		576.79	950.71	503.32	527.22
	1057.7		877.98	538.79	1024.29	1179.45
	1280.35		787.45	1076.51	794.51	943.98
	1237.05		633.05	1065.24	611.94	1750.88
	500.39		659.72	764.65	821.76	918.17
	1158.16		1330.74	530.64	1229.64	882.73
	886.47		944.33	537.14	525.75	1856.62
	550.76		571.67	507.24	544.39	574.15
	1087.7		942.05	645.95	624.6	12416.8
	540.05		564.59	530.78	523.03	1307.99
	688.35		1245.87	711.98	729.2	700.94
	1023.29		1167.13	881.32	687.95	694.99
	909.82		616.08	532.12	767.01	2807.93
	633.29		637.23	658.4	2913.51	3567.52
	1033.62		1562.19	613.66	557.22	907.38
	788.61		1020.31	970.21	3337.57	597.9
	1364.03		1104.88	526.77	808.22	601.86
	613.94		1245.63	979.67	1303.08	522.26
	807.64		1667.05	3118.99	1990.93	4905.28
	790.09		737.4	680.36	1480.82	926.11
	756.88		644.52	856.81	1410.42	597.42
	691.56		537.04	14051.6	1196.37	704.01
	610.26		897.44	524.03	1002.7	3772.68
	628.22		749.35	974.86	681.87	603.39
	634.73		527.49	942.2	1677.14	849.31
	1033.66		679.8	571.87	554.78	1425.67
	1098.39		1096.53	554.65	555.96	986.08
	519.25		955.24	1019.37	627.88	2793.95
	1224.05		591.1	1063.07	508.11	1159.68
	1092.71		917.73	746.91	523.6	629.37
	778.79		550.84	548.26	940.58	842.52
	555.99		1196.27	537.79	692.41	601.82
	1059.94		1193.14	685.23	1449.71	607.1
	530.81		500.43	535.84	594.78	806.37
	681.24		620.63	927.89	1024.61	900.37
	1058.5		634.26	558.19	1033.35	707.79
	745.44		1503.54	1471.78	840.14	2823.97
	543.09		996.01	541.37	756.67	764.53
	1208.1		1214.25	596.4	878.17	2779.74
	824.91		1266.67	1041.67	1321.01	1395.81
	1285.85		1618.47	3240.25	543.17	570.99
	531.67		700.02	696.45	620.36	911.12
	742.28		667.95	698.34	922.86	1392.72
	702.15		544.72	846.18	816.02	620
	641.1		916.72	13826	727.13	599.46
	566.91		783.5	709.6	2673.9	873.67
	606.8		683.2	940.04	797.99	2497.97
	730.85		1079.26	950.22	528.79	635.13
	1041.54		960.74	581.92	573.72	874.79
	502.62		613.58	518.9	3244.35	683.53
	1125.48		914.18	942.04	790.42	1133.02
	522.13		546.46	1109.03	1428.27	681.94
	1277.17		1216.48	799.34	536.72	1233.13
	508.4		1173.78	527.51	2173.41	719.22
	510.57		515.81	543.51	1374.39	943.87
	967.14		604.75	676.11	552.99	678.37
	828.17		660.4	906.34	1475.73	881.62
	536.2		1556.6	570.52	599.61	511.53
	1065.58		997.57	558.97	1315.09	523.29
	591.62		1222.27	606.37	939.09	1109.57
	697.3		1316.24	987.14	683.77	1047.21
	1077.07		1659.57	629.19	1704.8	1728.57
	694.88		670.48	990.61	537.86	1524.43
	527.72		608.52	3103.49	511.3	876.97
	741.5		504.1	766.18	640.3	615.28
	531.24		903.49	814.95	629.1	13395.2
	845.11		748.63	13917.5	718.76	1399.84
	1232.6		527.05	556.45	1471.99	1290.58
	674.06		652.79	922.2	643.75	1068.88
	713.4		1059.76	915.6	1197.57	693.79
	609.66		976.29	556.75	1092.48	1511.1
	603.42		607.19	874.67	866.16	3503.75
	585.04		906.57	1277.28	1073.93	609.21
	810.06		562.54	521.6	914.93	886.61
	988.33		1179.23	800.25	1269.45	525.21
	533.97		1152.6	589.17	523.79	672.1
	1095.99		607.73	556.37	926.67	4781.21
	513.32		612.53	654.97	764.53	882.64
	1272.72		647.61	583.54	661.34	579.07
	503.85		1517.57	1028.76	767.42	700.98
	1268.3		963.97	576.17	2640.12	3783.91
	820.63		1257.61	1197.05	581.8	580.64
	814.34		1330.97	509.82	565.71	890.78
	541.37		1620.14	502.21	3124.99	1370.94
	529.25		1171.45	659.64	870.64	947.86
	507.47		929.98	837.86	1030.49	2792.1
	664.29		745.08	745.7	605.58	852.26
	974.23		536.88	967.21	2136.45	638.54
	618.59		620.49	3176.07	1456.2	577.67
	512.21		1047.18	799.62	1447.95	835.94
	752.32		1002.27	765.17	530.91	871.15
	587.63		596.14	14137.8	1126.85	711.35
	1247.16		872.71	763.23	785.97	2756.37
	995.3		569.12	548.5	731.93	822.81
	784.89		1177.64	908.26	1739.7	2695.53
	518.19		1137.2	907.89	684.27	1401.3
	550.41		621.49	596.32	526.39	610.79
	635.82		639.76	505.04	670.02	1017.47
	581.68		631.92	890.49	852.63	1450.57
	527.51		1516.37	518.64	1424.28	589.96
	592.21		974.53	1241.36	925.66	648.41
	770.11		1303.36	596.04	607.03	1359.52
	913.66		1371.37	806.8	547.28	583.93
	1101.21		1637.66	562.97	1105.56	524.4
	1057.01		997.4	671.7	864.76	870.74
	1298.34		544.8	1123.68	1031.45	2861.83
	500.59		994.86	547.74	942.35	651.58
	1798.03		694.35	663.04	1188.72	936.82
	908.09		512.23	886.29	771.94	697.27
	536.66		764.55	3138.73	818.05	833.85
	543.4		1060.58	826.65	512.54	725.84
	541.07		1021.27	781.05	588.03	1147.89
	657.08		536.84	13765.9	760.84	721.73
	982		848.51	579.45	2669.39	1008.72
	992.27		1207.92	906.46	599.08	646.69
	609		1161.67	957.49	574.34	907.32
	557.23		509.82	547.58	3136.79	559.26
	1253.35		768.69	921.3	895.96	1156.33
	939.77		629.3	637.25	1062.4	1154.9
	649.04		621.48	1274.13	536.42	1675.34
	536.96		1366.91	534.41	1900.07	1628.71
	927.76		985.88	531.59	1548.44	901.49
	616.63		1361.97	820.7	1451.75	644.51
	603.46		788.77	586.28	547.22	13534.2
	619.45		1292.51	500.32	577.94	1441.01
	608.34		787.23	626.22	824.02	1266.48
	517.5		1077.25	1187.33	820.4	689.18
	551.74		985.16	537.53	1763.46	1523.9
	527.41		574.19	696.95	713.67	4877.41
	856.14		745.7	883.64	604.72	600.4
	1080.08		830.92	3164.8	1165.71	884.39
	1130.17		1681.94	757.71	671.23	639.43
	1340.84		1018.62	784.69	841.05	787.95
	897.95		545.1	799.04	1453.72	4610.49
	831.67		843.44	14109.8	574.5	842.36
	539.05		1160.92	977.3	1483.59	569.85
	516.48		1185.34	931.08	605.39	691.38
	532.18		540.94	945.84	1094.92	3825.86
	662.77		748.61	889.04	883.8	585.87
	505.7		623.99	694.93	877.99	921.32
	960.92		1354.05	1336.24	888.86	1290.67
	1182.99		595.91	551.61	1138.24	935.99
	651.01		1000.64	837.89	528.7	2908.19
	647.52		1409.5	598.35	509.16	513.33
	1264.42		1235.98	658.78	687.56	853.32
	881.58		527.35	1195.88	542.39	608.57
	647.54		1592.78	534.33	962.19	623.82
	920.44		703.67	510.47	637.57	823.36
	652.08		979.06	686.59	752.82	896.22
	596.39		600.94	890.93	2606.49	871.36
	638.93		719.43	3143.51	600.16	705.65
	651.13		767.11	828.42	3154	2493.47
	1001.16		1025.57	14009.1	895.53	2724.72
	504.3		962.07	856.2	1317.99	1374.53
	891.69		537.88	846.17	546.52	607.29
	1082.02		823.45	667.76	1883.51	1006.41
	1043.22		1049.08	868.13	1512.75	1421.99
	1320.58		1159.49	1022.33	523.96	574.85
	1743.53		523.99	880.48	1455.32	639.99
	551.2		708.26	679.41	581.38	602.21
	528.3		605.29	1299.62	897.36	1290.95
	665.78		1374.69	548.94	828.08	548.23
	789.98		972.45	827.98	1318.13	829.34
	928.14		530.68	643.35	1692.61	2706.04
	1372.24		1373.58	1261.51	533.31	705.98
	665.55		1215.41	505.75	778.93	935.33
	613.39		513.28	574.09	655.32	1001.6
	1249.88		1555.78	625.4	668.19	786.26
	884.75		635.02	870.92	869.58	748.24
	634.53		995.45	3214.65	609.16	703.23
	930.42		703.97	794.76	1110.05	1026.84
	507.46		562.76	13673.6	1521.7	651.91
	651.66		836.77	633.45	548.14	882.69
	588.45		1047.79	845.53	882.67	553.42
	670.54		933.97	856.48	1116.3	1151.08
	677.37		577.17	1374.05	747.76	1148.22
	837.28		847.78	857.58	819.01	1691.04
	825.96		1061.57	528.86	522.27	1565.92
	568.63		1185.38	1279.55	1120.07	893.37
	582.05		540.26	510.54	530.35	645.35
	1046.09		699.44	833.51	586.43	13639.6
	964.41		613.75	585.16	722.64	1501.64
	1289.97		1425.12	674.29	930.08	1244.77
	1680.62		977	1197.71	517.04	692.49
	547.05		1440.5	610.07	659.96	1527.05
	524.12		648.04	619.32	2439.22	4870.58
	501.38		1231.51	855.99	806.84	599.27
	691.63		694.64	3186.42	612.47	867.44
	791.28		1599.31	805.83	3053.18	568.07
	900.77		941.94	822.69	865.51	755.81
	1355.89		511.94	13930.4	515.75	4545.99
	661.98		664.51	786.56	1570.21	837.55
	600.15		836.87	831.37	1922.54	561.72
	1237.51		1100.32	1328.36	1578.59	684.26
	1556.21		883.8	562.66	504.27	3779.25
	797.79		565.35	853.63	1449.06	571.15
	535.29		843.33	1107.47	639.6	918.28
	615.25		1043.04	1318.15	524.51	1287.95
	561.62		1162.74	541.69	947.23	911.65
	884.98		516.01	832.65	797.85	2874.11
	695.04		677.24	627.15	631.25	629.56
	811.97		624.45	1139.77	1380.04	632.18
	670.09		1413.12	654.26	1707.06	864.01
	576.14		941.04	539.5	583.03	881.93
	1054.03		1409.91	830.65	688.29	687.06
	756.52		641.5	3155.05	542.18	2603.01
	1272.34		767.86	892.35	760.32	2778.93
	1816.13		1251.19	854.91	601.83	1393.56
	517.2		692.94	14583.3	1552.74	523.11
	729.85		778.7	777.73	1210.54	619.69
	500.84		973.69	548.87	889.06	984.56
	696.81		683.82	833.33	890.85	1447.27
	737.08		840.37	727.15	825.62	564.89
	910.44		1133.51	582.67	544.39	856.21
	521.02		853.37	830.97	1176.61	667.06
	504.16		589.16	943.46	960.58	1139.16
	1262.45		857.67	1275.03	506.71	606.09
	673.19		510.04	562.56	1632.25	602.22
	575.58		1076.73	1069.48	725.77	809.43
	1198.91		1133.64	863.55	888.55	540.3
	1523.77		562.01	501.06	825.57	2420.37
	758.18		693.87	654.97	581.02	679.55
	556.63		603.17	597.13	631.55	881.45
	614.02		1438.16	1023.3	2867.06	971.28
	511.14		944.99	508.33	831.44	787.62
	1007.97		1373.25	904.69	1511.21	800.53
	682.69		692.71	3269.83	1555.63	1078.61
	794.31		1384.29	837.93	1997.78	730.94
	765.48		1599.26	867.22	1434.21	654.79
	901.1		940.67	14832.8	625.56	927.55
	1061.45		672.03	906.96	552.24	564.79
	603.46		1121.11	853.4	561	1152.13
	1256.81		853.75	664.98	673.99	1313.69
	1816.03		615.12	674.92	505.33	1626.13
	549.78		864.42	901.15	889.61	926.22
	839.68		505.99	1278.74	756.53	2063.03
	512.92		1051.16	596.25	566.59	654.85
	727.85		1100.64	623.82	773.13	13600.7
	685.93		552.78	885.65	540.94	1558
	845.8		699.17	740.94	903.26	1222.96
	765.38		605.49	654.07	1723.96	696.34
	710.34		1461.01	622.61	534.35	1484.36
	506.77		575.99	899.31	807.43	570.76
	1179.55		934.79	690.78	523.28	4853.02
	1543.45		1347.27	531.3	501.33	879.14
	518.31		688.54	643.23	1583.89	552.62
	696.52		1466.72	823.55	549.63	815.62
	548.72		1571.35	3288.55	878.16	3293.71
	1009.67		929.01	889.81	1228.1	1881.27
	641.41		571.7	15197.9	856.01	796.15
	702.37		1036.82	796.35	914.12	548.18
	835.23		828.4	873.42	544.24	675.46
	891.37		624	617.9	1123.49	3739.88
	1274.29		868.43	657.75	868.56	580.78
	859.95		1032.61	931.9	656.8	934.13
	1040.72		1037.72	1252.02	2770.43	1183.71
	1500.93		546.24	839.94	827.86	885.57
	1243.3		704.61	599.05	602.52	2896.4
	1964.37		579.01	872.42	608.69	500.49
	569.48		1477.66	752.34	2784.18	845.09
	520.41		540.22	632.23	960.89	647.85
	876.61		901.56	572.99	847.38	647.9
	651.23		1327.14	745.53	982.92	869.97
	630.97		682.53	994.53	540.19	882.47
	859.44		1519.42	569.26	1937.09	882.18
	516.25		1566.29	822.32	1646.9	683.27
	731.88		923.33	3254.65	1442.56	2343.61
	723.52		887.15	883.49	589.45	2802.88
	524.39		539.55	14977	571.56	1407.31
	509.19		840.48	849.94	659.83	614.19
	1110.11		625.94	655.19	540.56	653.23
	1690.44		862.4	856.43	872.65	915.34
	665.6		1007.9	567.45	812.91	1419.66
	588.57		962.85	638.44	953.92	565.73
	578.04		551.54	970.29	1653.35	727.41
	975.49		676.32	1211.53	872.27	1167.83
	621.07		593.62	877.11	596.62	610.64
	947.37		1465.95	874.96	607.89	658.36
	892.14		530.17	766.06	507.67	780.22
	830.06		899.83	666.77	781.57	2617.7
	1039.39		1357.27	631.27	1394.07	744.81
	1476.03		1496.91	735.08	652.67	842.09
	1224.61		1539.72	618.71	1219.09	927.17
	2018.74		879.28	551.7	918.89	758.49
	559.44		900.4	655.55	764.48	780.12
	540.19		568.54	783.09	809.86	1045.62
	885.78		840.21	3276.98	522.15	716.64
	638.96		617.6	859.37	1062.92	670.61
	581.9		869.92	14309.6	515.91	884.9
	808.33		503.4	842.38	744.24	512.04
	519.76		958.04	541.55	524.89	1131.93
	534.22		913.51	864.97	633.33	1316.7
	758.49		547.64	607.07	764.7	2273.66
	792.76		650.95	506.16	2689.16	952.83
	555.21		600.14	710.67	515.58	1961.46
	1126.18		1478.5	964.15	619.62	665.97
	1741.2		886.33	710.87	2644.97	13562.4
	521.56		1300.18	1193.69	1097.69	1537.41
	709.13		1477.73	522.05	796.66	1997.33
	587.49		1457.15	838.33	1123.09	1344.79
	566.15		847.53	806	569.83	4925.73
	989.05		901.44	635.03	1876.68	563.36
	635.86		591.83	500.41	1592.63	881.03
	645		841.75	514.19	1451.5	500.83
	623.99		624.85	581.83	579.69	799.1
	935.14		836.32	638.05	632.71	3528.09
	816.48		503.01	648.69	577.26	1856.48
	1061.39		945.21	677.15	554.57	759.24
	1245.56		937.47	3242.02	1127.12	532.98
	1226.1		557.07	877.53	802.01	655.21
	2053.77		689.08	14444.9	657.72	3673.95
	572.77		572.28	902.53	1340.08	578.15
	555.03		1473.58	1135.47	1626.53	942.24
	564.57		886.67	923.09	602.55	1196.88
	677.31		1283.87	597.08	500.24	880.25
	532.85		1472.33	513.63	816.58	2835.59
	647.46		998.46	800.86	664.62	612.14
	756.08		793.79	841.33	541.4	709.29
	514.74		866.45	775.9	701.76	814.67
	603.08		1484.27	1143.71	1220.69	795.72
	775.5		620.43	570.55	587.86	840.69
	929.07		852.08	502.86	919.82	635.13
	980.26		500.57	527.28	1230.45	1382.35
	1179.97		944.08	812.82	554.85	2878.14
	721.38		1026.53	767.61	682.34	1444.01
	1902.93		629.41	592.83	574.16	658.04
	611.02		633.64	526.47	1084.7	642.52
	641.64		579.14	783.19	587.16	801.16
	612.55		1473.01	714.97	907.76	1282.25
	549.98		889.11	3281.51	571.54	565.07
	978.76		1314.7	861.39	506.19	804.14
	644.54		1448.49	14970.9	599.29	1043.16
	724.1		1034.79	876.9	763.88	909.54
	654.72		778.51	508.71	2492.07	614.21
	963.51		861.62	1063.05	808.65	663.52
	569.96		1454.65	584.47	630.31	833.16
	1069.09		619.03	538.01	2553.83	3112.05
	975.3		865.84	789.67	1028.81	863.96
	1219.31		504.24	967.63	763.29	673.87
	2014.82		914.83	1130.87	1554.67	904.06
	580.49		1039.51	755.01	539.75	1509.52
	577.41		992.31	689.24	1968.1	1013.8
	661.77		583.82	701.2	1526.79	790.28
	504.02		576.63	824.89	1417.95	713.26
	725.87		1505.29	730.5	669.51	683.24
	759.99		880.39	625.86	631.95	856.39
	548.35		1334.94	597.16	529.54	516.42
	630.25		1409.05	546.78	565.89	1036.91
	804.38		1019.35	3216.05	864.38	1386.46
	1058.97		776.09	894.47	771.3	2347.58
	708.39		531.09	15774.2	1207.89	956.35
	1190.25		533.12	822.14	855.02	1793.71
	706.31		839.94	754.27	583.12	633.89
	2167.53		1456.29	513.3	845.52	13376
	572.53		615.64	740.34	1661.48	1487.24
	679.19		866.74	968.04	593.75	2390.78
	671.64		510.29	685.15	823.02	1341.61
	591.81		901.05	1217.86	515.07	4896.1
	577.02		1239.03	746.99	738.5	572.27
	959.39		880.29	800.42	1060.05	861.67
	646.09		554.19	831.48	518.59	715.54
	708.61		591.79	741.21	1297.08	3776.81
	714.65		1500.47	626.91	854.12	1842.43
	993.25		904.83	545.95	784.95	823.8
	1068.32		1323.69	655.49	1004.01	511.76
	952.86		1396.82	520.24	511.79	663.74
	1230.32		1031.63	506.91	1125.24	3484.09
	2104.88		777.39	3220.37	599.65	580.18
	588.91		589.37	885.55	1010.77	909.98
	577.77		511.13	804.05	796.13	1284.41
	538.16		870.12	15029.4	787.5	883.92
	632.48		1495.51	783.25	2950.58	2672.26
	592.66		702.35	900.28	548.81	624.72
	807.98		896.16	780.23	2237.68	669.33
	578.43		550.37	1049.81	595.65	1688.18
	657.7		651.67	702.62	1159.42	714.43
	788.91		1001.09	1147.41	854.5	800.88
	1124.12		908.47	845.21	1147.19	776.86
	774.25		546.1	871.71	502.48	652.66
	1218.36		545.64	639.59	632.13	1326.62
	702.83		584.23	654.71	513.69	632.42
	2782.55		1494.59	622.96	1499.87	2832.92
	683.82		959.02	501.2	1949.63	1491.6
	642.23		1893.84	3137.3	1376.34	670.8
	568.46		1327.9	871.38	543.08	594.26
	612.98		1372.97	763.11	624.64	804.92
	869.5		1047.2	15147	685.2	1342.52
	638.94		1096.71	728.45	698.91	546.21
	832.71		787.3	837.47	552.41	809.61
	1793.3		642.28	500.42	753.73	981.79
	1066.91		880.09	832.35	570.89	937.64
	924.78		1531.58	1021.76	974.42	608.77
	1214.35		717.41	716.09	1659.02	729.43
	2011.37		897.44	1200.26	519.3	830.04
	582.64		562.25	847.73	955.9	2357.83
	590.37		669.58	888.32	666.84	916.26
	588.3		957.7	664.97	753.54	834.15
	500.8		907.81	587.36	871.33	735.35
	662.97		551.33	690.68	1001.61	1047.82
	586.13		569.4	541.18	1122.09	804.93
	788.42		747.05	3122.44	646.84	647.81
	669.04		1498.38	898.89	816	2432.43
	636.47		960.34	772.66	1206.97	680.49
	840.34		1477.7	14159.9	771.78	864.67
	1115.74		1330.48	632.1	1041.81	530.16
	773.96		1334.21	654.92	623.12	1125.94
	1211.39		989.66	805.69	755.92	2321.02
	3496.2		1130.08	1058.57	526.77	1485.62
	504.63		767.78	694.73	757.52	971.34
	712.71		734.4	1171.26	733.45	1715.2
	701.45		888.07	804.93	2945.79	704.59
	709.86		1547.44	850.28	547.42	13475.9
	856.32		706.34	675.44	2356.39	1519.06
	707.64		866.74	626.38	613	2357.71
	868.29		564.94	503.51	1124.12	782.59
	1727.83		642.59	552.63	861.74	4893.51
	1068.18		969.28	3151.35	1284.57	892.35
	939.78		946.69	854.46	597.25	794.05
	1235.42		552.59	791.7	594.6	5062.08
	2141.28		589.97	14926.2	1913.47	1790
	619.89		1483.05	826.47	1595.31	759.49
	547.11		945.04	1082.18	560.21	513.15
	1056.98		1433.71	1237.5	1333.62	610.77
	686.55		1389.98	1001.32	561.83	3451.89
	529.82		1345.82	824.37	1387.8	595.39
	832.57		1000.65	890.25	548.2	955.16
	681.26		1180.37	690.41	626.63	1113.01
	597.22		759.59	686.73	767.08	860.13
	853.06		833.84	520.26	703.4	2707.42
	1082.82		892.6	528.72	816.85	599.85
	672.34		1501.93	579.19	691.91	1027.83
	1187.47		708.39	3172.23	1176.91	983.8
	676.16		867.89	842.78	1609.25	899.1
	2204.37		586.1	763.83	988	544.06
	517.73		649.53	13991.9	648.87	636.79
	755.66		971.21	942.38	674.6	615.7
	657.37		927.57	812.4	1165.44	867.91
	725.71		541.5	1046.48	643.8	807.26
	1116		586.42	1099.42	806.1	710.43
	732.55		1487.83	705.58	1202.9	667
	842.38		909.62	770.16	734.63	624.78
	512.22		1307.01	775.91	1104.41	1227.46
	1643.04		1426.61	889.33	671.34	691.53
	1070.79		1339.78	701.9	948.96	2781.99
	965.39		963.29	659.24	531.57	1536.81
	1252.37		1124.86	523.33	776.24	706.23
	2118.24		776.67	585.65	719.6	607.51
	604.02		782.84	3123.25	2976.87	856.66
	552.32		929.19	891.5	616.24	1420.76
	582.66		1501.07	832.97	2382.21	502.84
	997.52		704.69	14604.7	618.13	759.74
	704.47		886.54	687.73	1106.19	716.76
	845.46		601.61	869.87	891.82	2332.76
	640.79		672.9	798.29	1395.65	783.4
	609.94		891.33	923.98	593.33	921.06
	816.53		956.27	714.24	1857.91	715.57
	1100.91		514.07	1060.49	558	601.94
	632.48		570.14	715.95	3450.68	822.88
	1217.11		1455.07	1027.21	519.91	1094.4
	729.72		834.58	820.61	1344.66	787.15
	2023.43		1316.05	672.24	594.99	678.11
	530.33		1414.34	696.09	655.92	672.82
	788.24		1348.79	744.56	760.35	867.21
	641.06		970.71	3138.53	854.93	1090.84
	548.02		1119.7	889.71	764.05	2207
	727.87		826.87	14629.2	691.74	1522.97
	838.72		776.65	815.44	1210.91	1933.88
	516.75		958.29	724.31	1576.22	991.38
	1675.72		1404.64	940.04	910.76	725
	799.75		717.7	814.9	675.11	13508.2
	1068.24		871.67	967.1	568.78	1549.24
	922.85		620.67	711.67	561.29	2336.53
	1084.95		656.76	1024.44	1179.96	1312.54
	2123.75		904.27	773.6	773.52	4987.64
	595.87		866.08	748.76	1200.14	899.23
	539.69		569.75	856.64	817.65	836.3
	630.75		1424.12	596.79	628.53	3662.19
	501.21		853.61	675.18	1113.74	1771.93
	974.15		1311.6	626.57	544.29	732.26
	671.32		1419.06	2966.82	643.38	590.77
	624.54		1363.6	824.94	537.89	3410.34
	885.23		955.08	13519.6	1046.53	617.52
	597.86		1087.36	811.63	1929.54	964.16
	610.01		851.71	672.24	819.62	1072.73
	794.73		726.54	512.94	1510.68	862.14
	1082.77		954.66	793.06	806.18	2784.59
	690.7		1417.48	867.2	764.53	516.38
	1198.79		710.08	733.17	558.05	834.84
	723.5		834.4	738.75	1009.54	582.86
	1903.15		630.61	1008.37	619.87	1009.37
	558.1		881.47	1142.7	843.94	994.13
	805.45		694.82	534.42	1091.51	992.42
	683.05		831.57	875.75	866.14	610.71
	544.72		511.39	628.11	1646.5	624.19
	680.48		549.77	669.14	1930.05	751.35
	904.02		1357.69	580.91	562.41	704.14
	540.38		877.94	710.6	611.86	721.31
	1797.56		1325.54	3018.79	3409.96	577.13
	784.01		1377.58	922.01	669.77	1218.64
	1095.79		1424.07	13804.1	648.15	750.11
	899.46		932.35	826.08	578	2780.75
	830.85		1079.41	731.84	632.86	1518.15
	1996.77		882.76	900.19	728.09	553.62
	524.81		810.84	720.22	608.29	840.48
	607.65		1010.17	678.21	958.26	2313.75
	618.41		1483.28	874.36	1608.45	515.11
	958.66		690.73	1682.48	848.11	733.7
	654.4		817.93	878.54	753.29	3026.25
	881.54		641.62	819.75	561.15	793.74
	767.55		701.96	547.51	862.26	852.36
	601.76		891.89	679.1	808.5	872.14
	755.55		855.43	539.08	1121.44	902.14
	1065.17		569.53	517.16	1298.5	1089.77
	679.81		1372.66	583.73	779.96	812.14
	1196.26		847.63	2926.25	985.21	738.48
	703.38		1331.92	875.46	719.38	638.21
	1712.99		1490.27	13453.9	548.72	916.87
	630.15		1468.22	719.33	1142.71	671.92
	618.45		954.24	935.72	1024.77	1113.85
	525.72		1085.8	656.77	567.92	1634.37
	556.86		867.15	1204.66	888.16	1546.24
	676.75		692.45	1267.28	731.95	2143.32
	1009.36		970.6	893.07	2932.76	1026.01
	693.16		1487.37	556.4	626.38	728.62
	1867.52		678.28	916.31	582.06	13323.6
	1093.08		809.81	789.28	2015.69	1614.19
	906.3		637.97	728.23	611.77	2332.03
	732.5		722.55	555.42	1106.89	1623.28
	1939.69		893.46	2971.64	882.62	1272.26
	547.81		828.18	774.96	1299.66	3413.17
	626.16		502.77	507.47	523.85	903.61
	967.09		560.85	821.17	1952.74	544.06
	643.66		1365.49	13350.4	558.72	915.9
	843.99		873.48	735.24	3383.31	1783.94
	580.74		1287.04	896.18	539.65	3616.67
	612.27		1508.79	736.39	562.55	751.55
	1051.71		1461.84	1211.4	751.61	596.39
	640.06		965.29	1173.66	647.19	3448.91
	1249.05		974.96	892.95	578.05	596.36
	681.34		853.17	590.14	750.76	940.57
	1733.1		751.98	866.74	677.31	1005.8
	625.96		945.83	781.54	823.58	847.86
	624.71		1368.3	727.03	1597.91	2930.81
	569.67		705.22	502.17	957.16	529.2
	677.8		810.42	2879.23	613.44	953.3
	1005.41		642.82	784.03	755.45	943.1
	1370.01		718.71	541.76	649.77	1018.7
	1724.74		912.62	777.58	786.08	615.9
	1531.72		790.73	14658.6	645.25	578.1
	501.65		554.39	713.2	1138.75	783.03
	526.73		1429.23	905.58	1209.33	701.12
	1105.61		882.98	731.19	771.17	744.13
	943.17		1267.46	1207.86	909.77	555.62
	723.73		1548.12	812.96	749.77	1351.26
	1857.62		1525.13	867.2	533.14	822.56
	537.35		966.6	725.5	1019.78	2810.43
	685.03		993.43	808.51	731.23	1529.21
	880.12		833.59	762.88	589.74	557.32
	688.53		697.4	676.49	512.2	933.58
	504.78		882.54	515.09	2109.99	2283.17
	793.97		1380.62	863.92	916.6	591.29
	559.52		673.17	1191.36	682.25	858.49
	1025.58		815.16	600.32	986.1	727.6
	710.8		637.26	786.71	594.16	2263.13
	1214.69		527.06	2913.5	610.17	882.97
	683.35		700.91	620.52	2002.09	912.38
	1728.45		914.01	13322.5	598.47	849.61
	611.63		766.04	708.86	1100.25	1044.51
	644.66		535.63	709.32	875.95	1086.71
	509.26		1428.4	729.72	1180.32	830.23
	668.57		882.45	910.78	581.72	731.33
	995.21		1274.08	684.82	507.96	641.37
	1418.56		1528.77	1214.17	1887.41	942.2
	1681.47		994.04	536.8	665.04	634.07
	1343.89		1537.06	741.88	3435.63	1125.81
	613.23		986.96	584.95	585.59	515.25
	1076.52		825.45	804.39	1378.33	1644.68
	928.97		757.87	806.91	552.45	1380.41
	701.28		899.26	705.55	616.79	2273.05
	2402.83		1333.75	855.21	797.42	1038.21
	558.58		694.41	503.67	633.09	711.35
	684.29		807.49	1233.15	1090.88	13473.8
	847.96		662.98	3000.77	1486.47	1581.71
	645.16		724.72	834.01	504.95	1368.36
	553.53		899.58	660.89	923.23	871.63
	799.27		742.31	940.33	699.82	1204.88
	546.39		537.34	13800.9	547.64	5549.61
	1055.27		1391.68	718.65	681.91	962.83
	741.17		919.36	921.68	754.41	897.98
	1221.67		1285.09	975.29	651.3	570.88
	683.27		1514.43	729.21	1128.64	932.61
	1714.38		971.21	1292.35	1183.36	1790.1
	614.35		1515.95	801.1	809.26	3755.62
	730.82		974.83	636.28	668.52	736.57
	661.38		764.31	788.86	990.43	597.93
	972.24		747.29	668.46	571.01	2903.63
	1346.94		879.81	505.83	549.58	628.39
	1615.05		1303.15	1099.39	584.52	931.19
	1372.27		682.43	701.36	529.73	1004.24
	598.87		815.48	853.68	523.58	832.5
	1069.16		637.85	3039.51	1013.68	3004.19
	879.72		534.16	584.56	745.23	543.25
	705.07		736.99	13666.5	596.21	593.17
	2469.55		895.2	1026.71	2921.82	1000.25
	566.89		762.58	731.37	2011.46	916.04
	695.26		512.04	948.23	628.12	1027.62
	855.7		1427	932.95	1063.55	633.22
	640.48		924.9	720.3	833.41	543.24
	558.72		1246.37	1298.83	1022.56	810.45
	779.03		1496.53	807.71	1618.16	849.26
	542.65		1502.98	634.09	1864.7	725.95
	1044.51		981.46	787.55	1488.2	563.44
	676.51		986.26	1263.5	650.45	1417.56
	1208.92		776.56	618.16	1699.49	893.41
	678.84		755.2	1186.29	751.75	1622.87
	1718.46		938.7	525.47	1389.64	1610.87
	600.58		1316.86	2873.27	588.11	1115.51
	779.01		680.53	760.88	628.97	533.55
	676.94		808.54	611.41	804.09	843.68
	976.92		640.84	943.97	860.15	2329.44
	1321.67		569.83	13231.3	1497.56	854.33
	1617.02		726.87	582.5	818.66	726.41
	1358.29		899.4	983.03	636.04	2827.53
	608.31		751.38	639.25	587.73	790.75
	1075.19		523.64	1282.54	778.84	861.76
	953.03		542.51	854.57	712.02	831.54
	737.04		1427.05	639.36	1180.32	1017.26
	2486.14		846.46	524.49	1215.41	1076.57
	565.88		1307.5	755.79	787.22	778.88
	655.02		1529.59	1012.82	712.09	732.72
	830.59		1501.06	509.27	523.66	630.14
	621.13		988.75	1080.19	1094.81	910.32
	584.71		991.21	632.46	916.54	619.59
	748.77		754.01	2972.17	608.16	1130.41
	528.28		776.06	785.12	1058.95	522.92
	957.92		974.86	556.73	758.67	1598.93
	670.65		1209.02	781.29	627.5	1204.15
	1216.44		711.94	13547.1	2883.3	2213.45
	704.34		816.11	700.71	594.67	1021.64
	1715.27		622.95	988.33	2054.8	700.73
	614.2		567.24	680.22	607.09	13458.2
	899.82		938.26	1294.64	791.71	1442.01
	681.25		709.99	865.69	1161.98	1274.32
	994.72		904.14	610.21	784.25	853.53
	1348.92		520.34	720.34	1628.31	1179.16
	1663.09		1447.09	1266.16	544.95	4720.93
	1340.98		855.47	587.34	1275.76	911.26
	502.02		1349.81	531.38	1885.32	882.91
	594.7		1558.28	1048.39	635.85	559.78
	1079.01		1432.64	637.86	667.35	917.6
	852.34		985.48	819.88	1718.23	1789.22
	754.85		969.7	3043.39	510.33	3452.87
	2538.74		763.19	583.77	723.15	733.93
	558.78		508.63	13462.9	1429.93	597.76
	656.08		810.16	868.18	585.77	4226.38
	831.57		1025.46	667.88	626.93	919.86
	614.93		1083.62	1009.16	760.82	1031.96
	597.76		742.42	710.08	1517.79	810.95
	823.8		839.49	1363.37	856.91	2745.21
	912.16		761.07	729.2	960.59	547.14
	566.99		660.73	671.57	636.79	992.24
	1227.43		529.88	784.34	679.04	892.72
	727.85		886.27	898.16	777.7	1064.61
	1776.36		703.29	551.73	820.23	1043.67
	691.21		523.71	525.36	520.42	596.29
	909.99		1415.16	502.39	1264.13	583.38
	673.53		841.97	945.57	1312.5	827.89
	1049.71		1329.88	641	842.33	604.07
	1375.23		1573.16	530.47	630.19	734.76
	1666.66		1367.82	3053.63	814.63	569.97
	1332.08		996.64	859.53	510.01	1263.65
	512.1		968.3	546	1015.87	795.81
	615.68		759.72	13554.4	1102.91	1577.25
	1067.78		522.83	821.42	552.91	1575.04
	851.76		794.82	686.23	592.63	1071.5
	726.19		843.05	945.89	996.84	507.54
	2628.59		1041.17	1405.39	1474.2	818.68
	567.29		1179.01	726.92	732.25	2301.16
	666.66		756.47	751.37	3149.49	601.86
	834.67		842.86	736.23	644.96	841.42
	597.69		747.89	806.53	579.97	725.25
	610.01		673.4	526.54	774.98	501.63
	864.17		514.2	1236.49	1216.12	3057.79
	518.32		878.51	783.03	840.66	795.69
	896.91		669.22	2913.67	1164.95	895.8
	1245.37		520.02	553.43	609.1	774.53
	726.68		1345.39	13011.1	1859.48	1086.3
	1694.58		828.86	644.22	1241.54	760.5
	702.87		1327.44	960.51	595.77	1218.37
	895.19		1574.38	715.18	1717.04	724.46
	675.46		1329.99	1649.27	624.4	641.19
	1011.63		983.02	959.64	613.7	942.35
	1355.56		975.65	750.47	1481.13	637.31
	1614.64		814.36	852.59	615.19	514.57
	1326.97		814.04	709.21	770.01	1131.5
	511.24		828.65	765.85	550.08	509.1
	669.71		1022.64	3035.3	1259.89	1616.22
	1074.75		1176.66	599.45	913.36	1237.8
	870.18		801.99	15099.7	614.67	2241.67
	3415.06		837.22	662.68	704.23	1019.16
	612.72		747.73	975.42	587.61	702.04
	641.95		694.7	680.71	806.67	14815.5
	819.28		878.2	1624.41	582.9	1248.75
	572.84		660.84	868.94	812.04	816.93
	611.41		531.55	586.62	634.07	852.69
	926.2		1221.91	833.11	910.37	1147.77
	867.89		790.29	535.24	1255.32	510.67
	1257.24		1557.94	518.54	863.68	4635.79
	736.52		1319.29	630.75	623.42	841.67
	1720.02		1364.62	839.17	826.62	884.69
	708.93		995.1	3003.6	921.63	539.24
	864.33		987.56	587.5	651.17	1219.87
	708.23		1082.45	14687.7	600.38	2493.4
	1000.4		809.73	637.27	587.57	1764.11
	1333.08		875.65	1023.04	932.42	741.87
	1552.55		959.87	751.03	1527.16	613.16
	1447.66		1259.47	687.76	3129.81	3614.01
	535.37		793.08	899.16	643.97	661.85
	692.74		907.07	652.05	1511.22	927.02
	1914.24		757.21	819.69	605.88	1030.11
	3564.04		684.86	548.71	702.77	798.34
	599.48		898.31	575.05	1167.84	2739.29
	664.01		659.46	847.22	882.86	557.23
	809.79		996.19	827.61	1174.53	859.81
	899.99		533.61	3036.04	589.64	1075.16
	578.7		803.88	14469	1803.77	630.17
	636.45		1558.31	614.14	646.37	605.25
	935.19		1269.86	991.25	1278.88	727.23
	524.59		1390.6	779.68	1748.56	652.71
	867.98		1042.26	648.59	764.16	738.45
	1307.74		926.13	861.92	1480.89	605.35
	719.14		992.76	668.3	579.22	1355.25
	1718.17		809.39	855.35	672.68	878.37
	739.57		873.89	532.62	774.71	1621.24
	810.05		943.44	521.32	784.19	1591.48
	711.63		1189.07	547.89	1164.87	1053.35
	992.84		786.76	908.25	862.46	510.47
	1310.83		880.59	827.7	684.91	804.85
	1500.68		784.28	2870.78	675.89	2323.46
	1367.36		677.53	14223.1	728.85	930.5
	518.64		911.87	580.07	586.75	596.2
	725.46		620.38	1041.71	1055	848.26
	679.82		952.88	774.07	1189.94	718.05
	1097.7		520.57	606.64	872.02	2776.05
	3464.34		801.86	811.13	610.81	742.92
	661.55		1559.74	670.84	593.74	888.03
	594.1		1256.12	853.37	915.67	677.18
	800.71		1368.51	1030.78	507.32	999.11
	1149.08		982.41	883.52	687.42	1075.07
	571.59		909.68	3049.68	512.02	720.07
	722.52		971.49	14330.9	545.91	681.69
	948.76		777.92	574.06	587.66	647.67
	528.37		822.67	1061.66	957.91	822.05
	820.58		933.94	668.48	1516.9	626.99
	1211.03		1135.18	591.13	1820.95	1044.59
	740.24		808.62	834.79	611	526.84
	1707.33		860.18	628.35	1429.19	2186.61
	714.74		803.88	839.85	647.48	1083.87
	749.87		674.61	526.38	1149.76	2168.87
	707.9		927.58	525.2	810.17	1004.5
	952.46		635.59	516.26	1647.78	672.65
	1323.39		941.38	1065.52	513.04	14686.7
	1463.51		533.99	799.39	1302.61	1234.16
	1373.66		799.02	3021.17	1744.65	793.65
	533.43		1522.46	571.08	559.01	847.89
	582.77		1298.97	14135.6	1767.02	1138.34
	673.25		1361.99	573.61	1469.69	4574.81
	1123.09		958.02	519.98	624.33	876.27
	3514.82		908.03	1043.49	684.19	1603.62
	639.95		945.93	738.16	759.01	1651.97
	571.05		745.78	589.74	708.55	831.94
	773.22		878.24	592.72	515.13	1810.95
	569.95		963.5	802.42	1160.83	718.17
	844.01		1193.3	610.89	900.64	610.96
	935.75		806.55	878.52	590.54	4226.46
	500.15		851.23	612.49	533.45	931.5
	751.62		777.43	571.39	597.1	1046.23
	1356.93		681.33	978.93	504.67	785.09
	744.34		925.54	2992.3	796.41	2598.33
	1729.45		624.45	1329.47	568.69	563.45
	691.27		508.8	665.23	502.66	850.8
	603.7		938.56	13888.2	1291.57	608.47
	696.58		512.76	533.67	1275.87	930.27
	899.97		820.75	620.63	844.89	850.52
	1324.09		1496.36	1024.16	582.45	1017.17
	1095.68		1327.96	778.23	810.85	597.76
	1303.25		1347.22	617.91	559.2	625.95
	691.33		980.8	575.32	972.54	626.52
	1090.64		936.63	770.49	832.08	760.45
	3529.03		958.79	617.35	599.74	634.51
	655.59		740.66	847.24	580.41	746.96
	559.38		855.05	618.14	947.42	638.49
	760.12		987.27	631.08	627.4	1357.94
	512.63		1233.53	598.59	1484.26	914.25
	854.42		857.19	959.57	2322.9	1636.22
	865.21		842.56	2920.88	679	1538.69
	525.82		774.16	851.44	1453.74	1060.41
	843.26		688.72	690.03	630.03	838.01
	1456.98		949.22	13210	1152.03	2344.02
	2532.51		638.81	607.61	1274.17	531.06
	689.35		521.74	514.15	1267.74	754.71
	635.46		971.08	1021.74	557.87	894.85
	705.55		530.28	792.76	1228.67	604.82
	884.8		874.88	593.56	1777.99	929.07
	1338.43		1339.41	668.82	697.02	3685.8
	1080.71		1487.14	725.6	1799.12	1066.78
	1292.63		971.9	560.27	553.61	700.4
	701.35		1365.01	794.07	563.92	666.23
	1097.36		894.16	635.28	1444.72	676.56
	768.91		974.85	996.14	555.44	802.86
	2632.9		710.95	869.55	627.83	566.42
	661.48		867.21	3072.27	764.78	620.01
	573.04		979.21	635.16	533.27	1091.62
	756.19		1192.53	13715.3	653.41	546.51
	532.73		855.53	522.05	511.69	1660.52
	712.99		816.71	1030.14	991.84	1162.43
	925.66		756.65	704.17	969.92	2218.87
	525.63		691.57	563.91	598.35	674.72
	880.15		945.62	617.02	877.27	994.2
	1607.28		576.73	693.72	503.75	14822.8
	782.33		512.87	596.22	757.62	1166.7
	1227.31		939.72	785.97	587.28	843.13
	723.12		512.42	594.9	617.2	854.36
	704.97		873.58	511.85	1584.76	514.4
	649.08		1473.43	823.07	1218.67	1126.26
	915.12		1366.66	821.22	799.44	4626.9
	1362.9		1334.54	2957.71	580.37	773.73
	1148.13		942.08	734.63	848.67	874.74
	1312.92		900.6	13215.8	505.05	1561.26
	736.32		974.59	610.85	890.82	1642.12
	1054.08		668.23	859.64	716.67	923.99
	947.46		825.09	624.88	638.72	1759.73
	572.29		999.89	1208.44	796.82	823.24
	2067.77		1216.37	707.24	936.57	640.15
	582.99		851.38	745.19	603.46	936.85
	852.41		803.02	716.43	1516.84	1023.19
	782.66		741.2	801.19	502.95	767.81
	553.13		675.73	600.59	1492.95	6544.98
	979.33		514.6	974.74	629.66	553.15
	522.34		958.02	898.93	1404.02	848.39
	856.87		551.86	2992.96	661.95	597.42
	1685.03		982.72	726.67	1160.32	869.42
	796.05		542.62	13385.3	845.21	557.76
	1247.38		841.68	653.16	1227.31	827.84
	730.38		1328.5	877.51	1757.07	1078.15
	696.18		1460.49	656.89	1441.43	633.03
	624.55		1343.28	1314.08	502.21	635.61
	968.67		902.31	729.83	1759.59	1301.48
	1312.35		900.03	648.59	1378.78	625.66
	1167.91		956.96	665.01	633.37	554.7
	1036.26		634.93	799.18	655.23	572.45
	722.82		829.19	591.29	807.31	638.38
	1076.56		962.35	815.91	575.31	1390.73
	1410.93		1154.78	924.93	617.99	910.81
	512.3		859.16	2940.26	834.04	1636.48
	819.18		794.74	768.79	1162.76	1484.55
	784.79		726.48	12953.1	931.63	1058.3
	594.46		638.26	684.49	646.66	513.81
	994.38		567.14	825.48	785.45	792.74
	527.54		937.41	677.66	706.48	2286.83
	848.83		533.28	1262.02	586.76	800.3
	506.06		660	705.64	1607.9	2794.83
	1138.58		1023.54	726.91	1191.69	524.19
	771.02		517.94	662.76	831.54	938.65
	1219.35		716.83	831.84	668.23	744.28
	730.09		1487.7	573.37	895.08	576.94
	673.19		1385.78	596.85	541.84	778.16
	638.63		838.9	934.29	583.97	1038.61
	1003.61		1355.77	735.3	749.11	678.66
	1351.81		915.73	2644.69	758.69	656.23
	1641.38		958.27	764.01	905.73	655.88
	679.46		679.25	13464.3	1063.09	661.54
	1067.58		772.62	646.27	619.95	811.84
	1086.03		897.8	1020.2	1591.81	1085.67
	535.72		1168.38	524.43	518.24	519.87
	831.78		846.66	1293.48	1161.22	2343.51
	777.83		826.62	786.42	1394.69	1233.28
	618.93		695.08	717.23	679.39	987.37
	1004.76		628.29	633.73	1059.89	669.36
	853.71		563.88	810.85	951.37	3179.61
	1672.67		981.09	520.28	1635.05	14771.9
	783.56		581.48	696.4	1724.08	1147.75
	1258.13		714.99	549.5	1513.69	852.24
	712.36		1011.09	946.85	591.66	875.06
	703.4		539.35	2968.96	1728.89	516.68
	631.94		695.69	874.4	1321.91	1053.04
	954.19		1523.5	601.85	635.29	4808.23
	1421.6		1375.74	13236.6	659.55	758.91
	1099.65		801.09	618.91	807.15	866.37
	665.34		1335.82	1015.75	1282.03	1528.64
	1078.16		986.08	579.28	838.03	1739.31
	501.86		975.77	1243.05	665.52	890.6
	1201.59		689.69	713.58	502.57	1779.33
	726.9		907.17	699.98	813.51	824.16
	557.48		884.3	591.57	577.03	633.2
	717.84		1179.03	850.61	937.58	912.45
	589.37		835.02	545.36	733.36	1023.03
	935.59		841.15	527.32	784.79	758.83
	874.78		683.28	551.47	1491.21	6237.15
	1787.93		654.45	877.96	1301.82	540.81
	810.4		578.07	2929.87	802.42	893.09
	789.16		558.23	854.91	550.06	584.53
	1257.28		948.8	797.76	773.62	919.19
	962.13		3555.39	13177	1035.73	873.24
	724.76		584.65	668.73	547.11	568.45
	648.01		1025.14	1030.08	859.98	1195.9
	939.41		537.69	628.04	769.47	665.08
	1525.03		678.1	1347.46	779.34	598.28
	1120.6		1542.69	703.86	977.55	600.73
	627.08		1354.77	774.9	1028.19	763.03
	1098.58		807.92	714.96	622.62	1369.33
	506.76		1310.95	874.08	1578.07	551.56
	1288.34		998.22	581.99	577.91	614.02
	652.16		917.54	570.73	1392.93	1332.42
	525.89		681.73	520.51	654.88	834.91
	727.83		822.95	709.1	1421.45	1632.16
	577.47		874.95	993.57	659.51	1480.38
	883.59		1159.63	605.36	1087.31	1049.64
	909.75		798.18	2737.32	1103.03	533.84
	1827.45		853.72	732.78	1365.07	836.06
	818.3		632.52	12691.6	558.82	2310.93
	1042.32		665.92	541.39	1755.78	814.22
	1635.22		509.05	1054	745.85	2788.08
	1477.11		941.57	2097.14	3638.95	530.73
	742.48		537.45	743.02	741.27	728.68
	618.19		529.72	502.03	548.09	909.9
	935.41		981.72	861.58	1287.06	600.05
	1602.56		522.91	501.96	578.11	1044.14
	1142.35		657.09	523.72	619.88	664.33
	622.54		1519.22	665.94	794.27	770.27
	582.82		1352.43	975.12	883.62	661.18
	1097.33		801.97	767.78	658.78	656.44
	501.74		1295.17	2936.2	695.63	812.14
	1204.84		1040.61	646.37	507.67	1043.17
	694.87		946.43	13219	1281.64	519.32
	526.35		693.07	1008.47	972.76	2298.02
	696.86		816.46	509.42	625.27	2353.93
	532.34		927.78	2067.51	803.07	1300.95
	541.58		1171.14	731.66	516.31	676.56
	940.21		824.2	507.58	763.49	1002.48
	909.01		878.02	878.71	768.84	984.27
	1807.22		610.61	570.76	505.92	14756.9
	795.23		679.42	578.09	1129.63	1105.72
	659.69		922.2	887.79	1246.35	881.91
	1657.17		511.98	805.79	789.02	896.85
	1580.53		518.19	2943.94	509.03	518.45
	736.25		960.83	839.84	518.97	1029.75
	675.77		554.09	13129.4	843.39	5186.29
	954.57		736.35	635.45	921.12	870.51
	519.58		1532.27	800.83	535.98	1503.55
	1684.24		1360.86	518.16	720.18	1793.46
	1124.04		813.91	2043.77	842.86	914.37
	563		1297.4	710.68	786.23	1792.46
	634.3		954.83	858.93	951.24	831.67
	1066.25		956.36	575.38	723.32	614.07
	514.9		702.72	571	1647.07	2955.37
	1218.65		797.66	587.14	640.89	903.1
	566.24		876.89	1010.46	1439.19	983.07
	1101.67		1250.25	2679.19	657.97	737.67
	683.92		834.95	778.95	1387.29	3227.05
	580.46		875.28	14212.2	656.57	534.13
	706.04		588.89	572.82	998.24	875.78
	1010.63		680.23	914.4	1156.82	937.39
	844.68		898.94	1931.09	1198.84	570.83
	563.61		931.99	627.05	1679.88	856.69
	791.29		534.85	844.5	575.06	844.95
	1689.86		690.72	575.79	3325.6	641.67
	1725.2		1354.13	614.21	717.43	1302.61
	2223.32		1566.45	613.08	1264.97	581.71
	743.95		816.52	645.99	601.47	869.99
	682.4		1278.94	2863.48	654.32	616.67
	948.1		945.71	597.07	822.1	772.78
	514.36		1022.75	14492.8	931.61	553.94
	1806.95		726.39	603.99	669.65	680.18
	1145.93		775.94	886.79	834.88	609.38
	562.38		903.98	1679.53	1459.17	742.56
	606.62		1217.8	839.09	527.88	686.93
	1053.82		840.71	542.27	863.47	1607.56
	1289.96		864.89	519.11	687.88	1489.17
	1113		703.27	558.13	781.4	1077.84
	754.58		512.11	592.9	658.64	542
	606.27		893.46	771.11	710.62	931.83
	629.75		929.73	623.69	725.73	2353.02
	989.07		545.28	2848.82	1187.8	3488.88
	829.23		690.57	784.84	818.07	535.66
	642.97		548.5	13446.9	528.14	750.85
	1249.95		1313.38	514.87	1135.76	878.39
	774.56		1555.33	671.97	705	540.76
	1644.59		816.9	847.68	524.98	1014.71
	1853.1		1324.26	1185.43	918.02	908.15
	761.09		924.91	563.18	515.41	658.76
	677.92		972.86	525.81	745.5	678.9
	936.53		719.88	887.67	845.68	631.18
	548.41		771.67	520.57	959.83	902.17
	1434.97		912.94	559.46	685.89	1058.24
	1147.26		1192.9	687.2	1086.19	533.46
	520.37		820.61	582.85	1646.14	2352.47
	604.35		868.96	565.85	789.33	1119.39
	1068.5		720.01	854.14	658.45	2395.22
	1315.15		519.58	541.21	507.39	644.56
	681.23		885.82	2691.59	1375.78	1020.35
	734.77		568.13	767.36	665.74	1015.68
	649.27		935.85	13104.4	628.91	14529.3
	633.1		549.68	584.73	885.8	1284.51
	944.29		711.29	740.95	1045.36	581.65
	896.8		618.5	818.73	1548.15	894.63
	665.08		1305.51	1223.52	1705.78	934.4
	1254.14		1552.08	553.43	1297.63	1001.82
	817.9		838.52	609.57	668.01	523.96
	1638.3		1383.93	889.23	2058.57	4638.41
	1157.14		953.87	532.54	702.31	873.54
	777.49		917.63	597.44	1230.75	1468.09
	761.67		695.88	837.91	1009.34	1882.14
	657.53		806.3	511.6	683.81	1777.27
	949.57		927.91	981.35	823.87	982.08
	573.31		1181.06	527.38	1079.39	828.09
	1437.27		830.04	2818.19	844.94	588.87
	519.63		841.84	686.28	840.75	2720.76
	1222.83		742.45	13392.9	1519.81	895.4
	515.63		529.95	777.57	779.27	929.41
	655.96		875.97	917.91	792.58	720.18
	1070.15		945.36	976.53	523.85	2958.24
	516.44		520.83	839.08	509.89	543.04
	1333.16		713.2	873.09	732.39	3323.44
	657.28		612.67	807.09	875.01	927.72
	529.45		1292.65	1007.77	684.37	977.7
	767.13		1544.02	594.56	1286.6	544.16
	601.45		848.07	2899.97	530.98	832.59
	646.66		1405.41	13042.5	811.97	800.29
	507.4		965.43	854.5	547.61	1380.21
	1012.44		957.04	503.52	516.46	628.3
	881.73		695.64	780.1	781.91	1050.58
	751.89		824.83	820.46	1079.17	601.65
	1241.35		958.21	1016.68	552.18	616.36
	818.48		1227.6	777.98	1053.07	822.55
	1554.18		611.29	874.15	811.14	630.83
	904.12		834.23	502.21	807.12	533.04
	769.6		831.73	530.54	948.83	671.24
	749.67		759.6	897.56	1087.17	555.32
	690.73		570.84	546.42	1576.92	832.65
	957.8		869.28	556.78	953.94	715.02
	1023.95		952.92	597.98	657.46	517.39
	640.87		521.78	2910.81	632.97	1640.14
	556.53		719.17	14509.7	1389.34	1643.87
	701.85		598.91	852.14	650.29	1085.79
	1280.06		1273.28	524.47	545.09	534
	617.73		1545.35	873.54	1124.81	1025.92
	811.56		848.71	799.41	969.89	2339.67
	1069.95		1400.56	1088.12	811.28	768.07
	622.07		970.07	777.09	1366.49	879.88
	516.42		900.15	1281.54	1743.89	618.25
	1326.01		504.78	905.75	1302.67	972.85
	653.72		690.64	524.93	801.03	927.12
	541.89		811.54	616.19	2100.59	677.07
	774.1		882.55	915.95	713.92	697.41
	626.12		1160.09	501.83	660.9	573.83
[truncated: 6,604 more rows]

## Sheet: Fig2 (G) 
	Intravital clusters in Cre- and Cre+ (ptpn6f/f S100A8) mice 48h after intra tracheal LPS, clusters visualized over 15 minute period. Samples include 3 Cre- and 3 Cre+ mice. Samples pulled together
	Values in mm3
	Cre-	Cre+
	1297.39	811.29
	872.71	1263.7
	508.06	564.05
	733.22	564.31
	589.1	597.99
	685.22	870.09
	510.02	551.35
	553.58	1329.58
	590.43	770.01
	628.49	3398.13
	1066.98	14063.3
	768.54	550.54
	1277.1	651.9
	877.54	1197.55
	516.49	720.97
	743.19	513.91
	571.94	830.74
	647.19	817.85
	508.55	1143.09
	522.64	921.53
	500.12	583.04
	636.98	1191.34
	1092.52	853.58
	892.35	586.14
	1253.87	539.75
	834.88	618.53
	758.87	821.69
	596.33	568.29
	519.22	1359.67
	514.76	523.88
	589.78	823.11
	1146.23	3503.42
	1070.6	13761.3
	1265.56	952.78
	502.29	571.85
	812.58	591.92
	773.45	895.58
	592.71	655.96
	543.73	513.21
	564.3	821.85
	593.43	769.17
	1156.91	1086.64
	516.91	897.09
	531.9	574.07
	1324.72	844.36
	883.67	574.9
	534.4	553.29
	759.09	586.39
	596.99	819.63
	573.91	537.5
	586.84	508.33
	524.84	1274.86
	731.5	506.08
	1090.97	3461.14
	1193.52	1048.76
	601.22	566.18
	1432.01	563.23
	893.37	14967.8
	519.22	853.29
	711.97	762.56
	556.53	844.41
	580.33	738.37
	620.52	1105.92
	588.74	872.9
	511.65	528.95
	760.17	837.56
	1045.78	579.02
	1258.21	515.51
	520.82	800.45
	504.22	547.61
	1028.74	514.09
	899.77	1349.33
	540.06	504.66
	739.02	804.69
	594.1	3473.26
	537.7	13570.2
	584.34	564.84
	720	535.98
	769.51	570.7
	546.78	1002.12
	603.07	786.61
	1049.87	910.64
	508.77	784.92
	1256.14	1177.61
	526.8	857.56
	671.69	797.59
	854.2	572.88
	526.45	613.83
	765.22	801.96
	571.17	529.29
	551.8	512.75
	1088.84	1409.96
	624.04	512.86
	523.21	801.03
	505.95	3448.83
	632.88	13819.8
	994.67	568.57
	549.35	519.59
	583.36	986.28
	546.92	731.77
	679.23	693.02
	820.92	894.48
	510.92	753.05
	771.67	1090.21
	564.44	907.63
	1107.35	619.53
	641.38	527.21
	599.41	814.21
	639.47	560.67
	1010.69	508.3
	507.89	778.47
	562.8	1436.54
	637.21	801.29
	674.83	3396.17
	586.97	838.48
	677.5	13638.2
	782.29	542.09
	571.79	528.6
	760.99	740.32
	692.35	881.13
	615.04	736.61
	1134.48	1065.11
	537.87	825.82
	626.07	514.78
	607.34	878.57
	638.61	559.42
	982	625.84
	500.95	835.99
	569.08	661.85
	586.56	521.72
	682.96	1512.13
	600.32	500.42
	721.94	526.85
	750.36	817.92
	561.65	3412.87
	769.89	995.29
	578.73	13371.3
	515.52	551.36
	574.84	613.53
	1713.72	955.36
	705.78	609.3
	619.96	662.3
	725.66	607.96
	966.56	771.86
	512.37	1009.64
	636.41	870.31
	560.74	848.53
	604.71	595.13
	676.58	664.05
	621.37	514.39
	734.12	803.43
	736.54	676.07
	690.19	1466.91
	770.78	506.3
	505.51	544.11
	504.15	829.8
	673.4	3302.16
	1902.73	13624.3
	658.36	922.96
	617.42	607.89
	630.41	596.46
	987.41	1123.78
	1336.34	600.54
	547.56	1644.33
	644.3	760.02
	645.29	976.08
	609.47	1032.36
	727.19	767.54
	730.37	852.52
	749.83	583.48
	522.44	673.67
	571.81	599.03
	1752.31	801.91
	666.4	1664.08
	665.52	829.37
	548.1	3494.53
	516.59	13453.8
	628.16	520.33
	952.49	847.36
	1050.6	644.43
	566.54	688.73
	658.48	2079.53
	627.44	793.57
	596.38	835.99
	785.41	957.09
	669.92	637.92
	1298.49	775.22
	548.77	529.03
	626.95	799.57
	509.53	571.61
	728.85	774.36
	1740.18	518.97
	635.35	776.71
	542.06	1662.33
	538.06	508.54
	622.87	840.17
	1012.47	3435.26
	522.25	13749.6
	571.89	517.27
	588.76	684.28
	670.67	738.36
	586.95	643.68
	795.04	519.04
	761.27	2205.88
	678.68	723.88
	1201.63	1626.42
	591.61	615.85
	558.14	1577.31
	834.98	841.89
	1752.35	571.92
	666.21	502.09
	549.88	791.53
	506.73	836.06
	566.23	1553.9
	995.53	612.73
	513.9	808.04
	728.28	3414.89
	563.13	13514.9
	548.92	792.26
	661.93	845.72
	601.95	739.49
	794.17	637.66
	782.3	531.54
	1620.48	2026.91
	1213.89	837.69
	559.34	715.11
	572.82	525.5
	959.05	1257.87
	1770.72	630.5
	665.91	1666.66
	572.26	515.9
	507.21	809.47
	595.77	572.73
	1016.59	784.39
	714.21	587.41
	522.23	1483.96
	512.2	3377.49
	655.79	842.03
	616.99	13448
	802.8	768.65
	663.33	675.72
	779.41	951.41
	801.51	564.22
	1195.2	1514.77
	557.08	718.16
	564.6	737.62
	513.56	1621.7
	1000.56	652.65
	1741.78	1706.98
	679.88	608.56
	567.67	832.09
	509.05	575.71
	578.32	552.09
	1031.07	776.08
	514.27	1593.63
	848.17	809.22
	709.98	3478.31
	514.31	13397.9
	657.34	505.22
	629.43	814.76
	826.31	726.04
	678.52	977.47
	834.75	552.6
	1197.39	1248.81
	566.24	993.42
	552.36	760.2
	964.7	772.48
	1784.17	876.55
	665.52	698.95
	592.12	607.81
	509.91	1112.14
	583.69	643.58
	990.81	839.19
	657.05	570.67
	523.91	615.63
	531.47	786.49
	599.97	863.26
	646.54	3445.7
	801.73	14828.9
	664.97	791.14
	787.18	597.64
	1141.71	677.29
	549.89	1013.71
	507.2	581.86
	905.06	1240.6
	1773.18	1027.07
	646.01	728.51
	555.88	750.75
	556.82	1624.23
	617.9	601.95
	987.68	1114.81
	811	660.43
	508.76	766.73
	554.47	547.6
	550.45	605.22
	637.11	765.42
	801.99	1645.87
	1388.13	816.16
	646.86	3497.75
	814.74	13164.3
	1161.6	969.54
	561.97	726.18
	690.91	693.73
	558.62	963.85
	894.25	607.37
	1822.98	518.46
	678	1120.39
	546.63	1365.46
	559.73	706.44
	635.41	783.55
	839.46	518.35
	1008.74	1538.86
	502.95	989.72
	874.26	805.7
	525.18	888.16
	561.58	533.73
	611.63	607.24
	638.05	889.9
	850.45	759.12
	1208.08	1634.83
	625.1	3498.15
	814.92	850.78
	1174.12	13046.2
	557.38	886.5
	712.32	639.04
	501.66	1021.96
	660.05	588.26
	936.51	1117.7
	1832.05	1251.16
	660.79	656.86
	530.18	786.8
	544.96	847.89
	641.03	508.23
	1251.64	1118.79
	1022.22	840.18
	827.26	827.15
	528.69	529.61
	619.23	523.18
	654.9	578.73
	865.65	765.96
	602.31	704.38
	1031.7	1583.08
	1149.15	589.88
	561.66	836.7
	682.8	3511.5
	642.12	13192.3
	962.51	964.15
	1875.45	1108.29
	669.56	687.46
	580.92	1020.42
	588.87	560.71
	614.05	580.83
	1221.48	1080.87
	1057.7	1001.28
	700.88	648.57
	514.71	748.9
	1007.65	861.18
	549.72	534.26
	617.96	1057.6
	661.79	697.06
	764.66	783.58
	549.82	690.47
	1153.15	518.68
	1111.58	596.65
	548.89	755.91
	614.96	1691.91
	926.96	843.02
	1931.91	3499.68
	632.68	13111.4
	601.44	937.06
	578.5	794.36
	600.47	830.55
	803.27	1029.7
	1057.11	566.35
	677.41	1090.67
	1311.34	959.03
	556.25	688.73
	579.51	737.72
	810.85	888.35
	635.44	1003.8
	794.75	820.88
	552.84	745.49
	1175.59	718.25
	1053.62	779.08
	541.18	530.82
	608.71	599.63
	1879.1	693.13
	964.05	1599.21
	631.8	866.04
	611.98	3566.08
	562.93	12931.4
	571.38	861.36
	653.65	689.56
	723.47	650.51
	1032.08	1013.52
	1272.12	554.87
	1473.96	1016.16
	572.55	860.16
	1587.09	576.6
	658.11	724.7
	574.31	914.43
	805.44	583.08
	571.08	1019.03
	1131.83	785.12
	1033.33	779.03
	575.76	817.08
	637.14	791.38
	1759.43	549.34
	966.59	579.02
	639.16	702.76
	610.24	1551.43
	538.25	836.22
	571.89	3536.9
	670.91	13064.1
	580.39	986.71
	1020.19	946.78
	1418.53	595.36
	1282.21	1009.85
	1083.93	660.4
	597.74	698.61
	653.33	1061.34
	555.86	1217.06
	789.63	510.75
	571.29	962.68
	1100.98	536.61
	1029.23	1031.24
	606.94	800.96
	669.23	817.69
	1461.12	756.26
	953.33	821.11
	617.43	525
	583.45	693.38
	552.11	1500.81
	572.58	555.33
	507.29	828.72
	1050.88	3572.64
	1411.2	12660.3
	923.35	943.55
	1131.09	905.92
	604.73	683.74
	634.02	1014.19
	548.28	640.97
	764.18	1022.6
	510.32	1054.42
	1106.13	913.78
	1085.17	643.15
	597.02	1056.61
	640.45	820.68
	664.09	737.49
	890.27	712.24
	1012.35	833.4
	666.56	515.61
	597.8	519.85
	507.02	640.38
	532.5	1450.21
	523.35	531.03
	1061.7	893.5
	1400.32	3537.39
	923.07	12984
	591.36	924.77
	1654.51	829.09
	655.9	614.55
	572.7	984.05
	741.44	657.23
	1048.82	1023.77
	518.54	1325.12
	1035.29	840.81
	601.55	664.57
	611.83	529.96
	760.35	1012.42
	903.09	870.47
	1012.09	836.73
	661.4	726.38
	638.7	792.41
	501.33	504.1
	552.47	597.64
	513.41	1365.2
	1045.16	857.97
	1308.42	3591.29
	510	12829.2
	943.86	917.67
	568.35	540.6
	1371.4	974.64
	658.59	680.2
	532.7	868.38
	742.24	958.89
	778.36	857.53
	631.07	723.83
	1071.05	514.89
	600.35	1455.72
	633.56	1039.85
	766.81	798.58
	899.8	743.68
	992.51	503.04
	666.72	561.1
	656.17	1374.43
	547.12	899.14
	504.62	3563.53
	563.99	12920.2
	1038.2	977.19
	1274.28	525.22
	971.76	950.71
	576.2	727.87
	575.63	948.45
	1472.03	968.59
	631.94	895.77
	506.66	834.66
	774.63	531.61
	770.99	1503.9
	898.44	884.72
	1138.84	781
	602.57	680.5
	648.99	519.81
	723.32	504.71
	882.16	1431.13
	1014.87	923.88
	667.22	3469.33
	650.69	12825.4
	545.75	1004.86
	813.21	521.34
	560.22	924.62
	1019.6	733.46
	1230.97	582.7
	500.14	1021.49
	1274.88	868.09
	582.92	916.88
	578.43	533.15
	1460.7	1462.14
	672.89	907.75
	828.23	760.68
	761.04	714.75
	913.56	865.87
	1138.27	529.37
	628.71	519.99
	700.08	1459.3
	815.6	822.57
	1041.77	861.12
	673.74	3544.49
	638.15	12762.6
	559.95	970.7
	793.37	933.81
	562.36	709.31
	1033.5	578.2
	1416.93	1496.73
	630.54	865.28
	604.89	556.86
	615.6	505.44
	1473.16	1054.33
	683.74	890.18
	772.43	724.06
	774.47	712.62
	712.89	794.07
	918.37	526.82
	1185.55	768.02
	632.81	1373.83
	641.8	904.29
	913.74	3518.65
	1068.97	12813.5
	657.08	959.2
	600.86	572.78
	807.4	927.72
	561.22	740.08
	1069.69	598.43
	1409.13	985.61
	636.29	873.6
	613.13	538.74
	616.31	519.63
	1386.53	1083.15
	689.54	507.9
	723.02	876.09
	794.9	749.31
	846.93	551.03
	935.52	540.51
	1205.65	532.6
	559.49	1432.05
	640.76	842.18
	949.06	3504.53
	1021.57	12783.3
	632.23	887.44
	600.41	536.33
	660.03	939.05
	664.19	729.72
	594.55	631.03
	1042.74	1440.22
	1000.85	899.43
	1363.89	503.51
	623.63	1143.4
	830.92	606.71
	591.38	902.55
	590.34	661.3
	828.38	555.93
	726.36	601.79
	726.33	522.93
	769.58	677.16
	786.98	1469.15
	1115.29	867.12
	1126.7	565.56
	520.2	3529.37
	619.83	12692.3
	948.83	830.55
	1039.26	871.44
	614.83	751.32
	620.02	634.72
	775.97	1335.64
	595.89	908.32
	533.49	523.24
	1008.7	1039.68
	986.36	670.95
	1389.67	943.78
	966.98	686.39
	517.65	940.73
	613.23	528.32
	565.42	900.84
	875.26	1510.86
	685.65	862.31
	704.54	733.68
	761.28	12898.4
	802.62	3517.39
	1183.34	810.46
	1090.08	534.73
	520.37	904.29
	623.69	511.84
	1035.39	728.84
	605.33	685.7
	615.95	1309.68
	555.97	881.8
	535.92	530.47
	987.86	557.65
	763.48	1082.57
	1053.68	574.58
	1401.67	1069.75
	731.59	693.74
	515.62	1022.41
	656.8	545.51
	592.54	506.82
	857.38	899.31
	705.16	1396.99
	766.84	518.16
	539.36	817.66
	771.44	3263.79
	806.95	12771.6
	1260.01	621.84
	1223.35	843.04
	521.49	518.23
	660.96	911.17
	1002.51	517.52
	612.02	769.2
	593.6	1107.45
	594.32	1414.76
	914.93	853.78
	571.65	520.03
	1068.57	558.77
	1397.01	548.18
	848.02	1226.96
	522.71	1108.2
	667.5	700.13
	563.06	934.03
	861.23	513.52
	668.98	855.28
	1283.97	622
	614.96	782.08
	790.01	811.85
	793.99	3242.52
	934.57	12629
	1261.62	861.37
	527.37	539.72
	634.48	947.55
	994.36	912.47
	593.86	783.14
	601.45	1126.79
	789.68	1429.32
	886.97	883.9
	573.03	662.08
	1061.37	1162.75
	532.5	659.44
	1344.37	708.5
	770.59	531.58
	526.96	877.24
	566	669.62
	1538.34	829.6
	668.77	852.22
	1246.61	12609
	679.9	3270.4
	756.61	841.5
	812.93	954.63
	875.18	896.55
	1342.26	751.29
	552.21	1230.82
	678.57	969.85
	604.89	602.76
	973.45	830.98
	588.28	546.67
	583.16	680.85
	593.59	1266.27
	767.54	627.87
	891.84	598.58
	577.47	539.87
	1100.28	704.72
	745.15	676.79
	837.88	817.05
	829.9	814.39
	565.58	615.77
	1649.05	3237.36
	689.42	12640.2
	1279.35	822.85
	616.6	504.24
	754.49	866.09
	788.25	754.72
	845.52	1274.33
	1336.31	1405.5
	578.34	562.39
	618.16	833.62
	619.19	548.68
	920.47	670.98
	591.4	1175.57
	593.1	672.6
	697.61	627.32
	540.75	524.22
	703.02	513.21
	893.07	602.18
	581.91	640.87
	1069.12	772.83
	524.21	857.71
	677.45	3145.98
	513.46	12293.1
	513.81	813.55
	1350.33	618.2
	574.06	862.04
	2155.09	766.82
	721.73	1249.9
	1264.39	977.32
	607.58	573.44
	761.13	849.49
	747.76	540.41
	1319.31	667.81
	853.2	507.61
	512.36	609.18
	689.55	661.12
	532.76	562.2
	906.45	747.67
	586.44	522.31
	577.82	507.3
	680.66	500.93
	514.38	618.7
	592.49	1465.62
	885.98	827.27
	628.48	3191.21
	1042.24	12511.3
	1169.09	798.29
	512.83	874.55
	970.06	744.98
	527.99	1251.47
	2001.09	1003.41
	707.08	527.97
	1298.14	856.85
	644.92	655.78
	632.22	583.23
	782.1	683.94
	793.02	523.21
	873.41	1047.06
	1338.92	525.24
	633.98	645.47
	856.31	821.01
	529.77	811.05
	512.16	3093.57
	896.28	12323.7
	594.55	807.21
	598.82	537.29
	611.71	760.37
	985.28	1149.84
	562.2	968.66
	1048.6	848.07
	710.99	678.41
	548.81	613.34
	1908.92	557.31
	1021.94	598.54
	561.43	837.71
	1866.93	814.44
	706.25	894.79
	1304.81	3097.78
	781.42	12265.9
	599.29	1001.45
	737.98	872.84
	807.65	519.13
	1346.76	750.7
	853.89	836.09
	681	954.06
	952.62	1211.93
	812.48	928.56
	607.43	825.21
	566.15	678.8
	508.89	539.53
	953.16	644.21
	518.83	623.12
	1079.36	740.42
	1105.82	525.2
	570.87	1570.24
	1968.5	3218.77
	1074.48	13514
	1062.37	1075.71
	679.67	920.45
	539.71	509.62
	688.65	1268.41
	1183.92	843.46
	777.07	1132.24
	637.44	1188.7
	738.72	963.81
	804.42	875.78
	1328.71	650.7
	843.56	633.62
	964.82	859.95
	954.98	794.56
	786.83	1341.08
	605.98	512.72
	599.11	636.65
	536.26	907.99
	970.18	654.36
	1087.33	3241.51
	766.64	14625.7
	576.93	916.55
	1982.65	503.52
	1072.36	930.01
	1028.15	1132.03
	661.18	1084.86
	552.85	966.64
	670.71	501.66
	855.9	870.93
	774.71	514.15
	610.19	693.43
	731.8	644.33
	768.59	922.31
	1335.29	701.37
	930.72	514.23
	762.5	655.27
	960.99	766.96
	803.59	917.49
	608.3	529.04
	594.92	3431.48
	502.35	599.47
	883.99	976.92
	1069.69	13934.8
	759.38	559.13
	1974.28	609.91
	599.68	1153.89
	900.02	1117.66
	1012.79	930.05
	682.66	850.16
	544.06	681.88
	663.22	627.23
	840.01	987.48
	775.51	690.27
	641.73	508.52
	737.47	580.4
	725.52	503.86
	1393.93	754.25
	1125.22	954.92
	764.12	3236.81
	1002.69	1765.42
	715.45	567.88
	726.94	959.54
	595.01	14067.6
	643.05	896.15
	524.05	1079.81
	503.08	900.4
	926.62	1143.09
	552.57	902.05
	1067.08	796.84
	671.76	542.7
	1412.05	638.72
	501.62	647.92
	612.9	624.13
	764.02	1039.12
	690.24	706.87
	1052.47	513.12
	561.82	600.52
	672.98	933.97
	913.99	1006.71
	727.05	3094
	659.35	598.01
	757.41	935.31
	714.01	13946.9
	1376.34	542.36
	582.85	1014.37
	629.92	907.05
	873.13	995.19
	543.83	788.09
	748.39	788.99
	1312.1	517.97
	588.49	660.97
	617.32	608.52
	529.76	1175.83
	1197.82	1039.05
	856.03	1330.02
	1055.74	506.89
	1200.77	585.69
	1323.97	1277.39
	533.93	977.44
	781.96	3094.13
	865.86	651.57
	1044.28	901.65
	518.83	13870.1
	713.78	881.43
	867.56	1027.25
	1001.75	549.77
	682.6	1027.32
	788.74	1008.75
	739.76	782.2
	1327.59	517.65
	584.69	635.98
	803.94	597.55
	530.28	999.33
	757.07	1234.72
	1590.29	523.06
	710.18	584.88
	605.97	575.45
	637.98	1006.2
	578.27	3079.54
	1095.12	671.92
	1082.64	805.36
	1367.67	13883.1
	1297.48	1051.47
	994.85	917.18
	945.81	1049.07
	1038.77	1040.5
	536.02	777.36
	710.36	522.33
	976.2	610.1
	952.14	623.44
	647.07	556.27
	784.16	788.45
	794.31	894.14
	1310.66	534.86
	587.86	600.11
	837.38	616.58
	533.27	983.62
	762.84	3084.4
	690.32	680.62
	1642.01	832.16
	618.18	13909.1
	623.78	568.33
	690.91	960.57
	1034.28	950.71
	1057.7	538.79
	1280.35	1076.51
	1237.05	1065.24
	500.39	764.65
	1158.16	530.64
	886.47	537.14
	550.76	507.24
	1087.7	645.95
	540.05	530.78
	688.35	711.98
	1023.29	881.32
	909.82	532.12
	633.29	658.4
	1033.62	613.66
	788.61	970.21
	1364.03	526.77
	613.94	979.67
	807.64	3118.99
	790.09	680.36
	756.88	856.81
	691.56	14051.6
	610.26	524.03
	628.22	974.86
	634.73	942.2
	1033.66	571.87
	1098.39	554.65
	519.25	1019.37
	1224.05	1063.07
	1092.71	746.91
	778.79	548.26
	555.99	537.79
	1059.94	685.23
	530.81	535.84
	681.24	927.89
	1058.5	558.19
	745.44	1471.78
	543.09	541.37
	1208.1	596.4
	824.91	1041.67
	1285.85	3240.25
	531.67	696.45
	742.28	698.34
	702.15	846.18
	641.1	13826
	566.91	709.6
	606.8	940.04
	730.85	950.22
	1041.54	581.92
	502.62	518.9
	1125.48	942.04
	522.13	1109.03
	1277.17	799.34
	508.4	527.51
	510.57	543.51
	967.14	676.11
	828.17	906.34
	536.2	570.52
	1065.58	558.97
	591.62	606.37
	697.3	987.14
	1077.07	629.19
	694.88	990.61
	527.72	3103.49
	741.5	766.18
	531.24	814.95
	845.11	13917.5
	1232.6	556.45
	674.06	922.2
	713.4	915.6
	609.66	556.75
	603.42	874.67
	585.04	1277.28
	810.06	521.6
	988.33	800.25
	533.97	589.17
	1095.99	556.37
	513.32	654.97
	1272.72	583.54
	503.85	1028.76
	1268.3	576.17
	820.63	1197.05
	814.34	509.82
	541.37	502.21
	529.25	659.64
	507.47	837.86
	664.29	745.7
	974.23	967.21
	618.59	3176.07
	512.21	799.62
	752.32	765.17
	587.63	14137.8
	1247.16	763.23
	995.3	548.5
	784.89	908.26
	518.19	907.89
	550.41	596.32
	635.82	505.04
	581.68	890.49
	527.51	518.64
	592.21	1241.36
	770.11	596.04
	913.66	806.8
	1101.21	562.97
	1057.01	671.7
	1298.34	1123.68
	500.59	547.74
	1798.03	663.04
	908.09	886.29
	536.66	3138.73
	543.4	826.65
	541.07	781.05
	657.08	13765.9
	982	579.45
	992.27	906.46
	609	957.49
	557.23	547.58
	1253.35	921.3
	939.77	637.25
	649.04	1274.13
	536.96	534.41
	927.76	531.59
	616.63	820.7
	603.46	586.28
	619.45	500.32
	608.34	626.22
	517.5	1187.33
	551.74	537.53
	527.41	696.95
	856.14	883.64
	1080.08	3164.8
	1130.17	757.71
	1340.84	784.69
	897.95	799.04
	831.67	14109.8
	539.05	977.3
	516.48	931.08
	532.18	945.84
	662.77	889.04
	505.7	694.93
	960.92	1336.24
	1182.99	551.61
	651.01	837.89
	647.52	598.35
	1264.42	658.78
	881.58	1195.88
	647.54	534.33
	920.44	510.47
	652.08	686.59
	596.39	890.93
	638.93	3143.51
	651.13	828.42
	1001.16	14009.1
	504.3	856.2
	891.69	846.17
	1082.02	667.76
	1043.22	868.13
	1320.58	1022.33
	1743.53	880.48
	551.2	679.41
	528.3	1299.62
	665.78	548.94
	789.98	827.98
	928.14	643.35
	1372.24	1261.51
	665.55	505.75
	613.39	574.09
	1249.88	625.4
	884.75	870.92
	634.53	3214.65
	930.42	794.76
	507.46	13673.6
	651.66	633.45
	588.45	845.53
	670.54	856.48
	677.37	1374.05
	837.28	857.58
	825.96	528.86
	568.63	1279.55
	582.05	510.54
	1046.09	833.51
	964.41	585.16
	1289.97	674.29
	1680.62	1197.71
	547.05	610.07
	524.12	619.32
	501.38	855.99
	691.63	3186.42
	791.28	805.83
	900.77	822.69
	1355.89	13930.4
	661.98	786.56
	600.15	831.37
	1237.51	1328.36
	1556.21	562.66
	797.79	853.63
	535.29	1107.47
	615.25	1318.15
	561.62	541.69
	884.98	832.65
	695.04	627.15
	811.97	1139.77
	670.09	654.26
	576.14	539.5
	1054.03	830.65
	756.52	3155.05
	1272.34	892.35
	1816.13	854.91
	517.2	14583.3
	729.85	777.73
	500.84	548.87
	696.81	833.33
	737.08	727.15
	910.44	582.67
	521.02	830.97
	504.16	943.46
	1262.45	1275.03
	673.19	562.56
	575.58	1069.48
	1198.91	863.55
	1523.77	501.06
	758.18	654.97
	556.63	597.13
	614.02	1023.3
	511.14	508.33
	1007.97	904.69
	682.69	3269.83
	794.31	837.93
	765.48	867.22
	901.1	14832.8
	1061.45	906.96
	603.46	853.4
	1256.81	664.98
	1816.03	674.92
	549.78	901.15
	839.68	1278.74
	512.92	596.25
	727.85	623.82
	685.93	885.65
	845.8	740.94
	765.38	654.07
	710.34	622.61
	506.77	899.31
	1179.55	690.78
	1543.45	531.3
	518.31	643.23
	696.52	823.55
	548.72	3288.55
	1009.67	889.81
	641.41	15197.9
	702.37	796.35
	835.23	873.42
	891.37	617.9
	1274.29	657.75
	859.95	931.9
	1040.72	1252.02
	1500.93	839.94
	1243.3	599.05
	1964.37	872.42
	569.48	752.34
	520.41	632.23
	876.61	572.99
	651.23	745.53
	630.97	994.53
	859.44	569.26
	516.25	822.32
	731.88	3254.65
	723.52	883.49
	524.39	14977
	509.19	849.94
	1110.11	655.19
	1690.44	856.43
	665.6	567.45
	588.57	638.44
	578.04	970.29
	975.49	1211.53
	621.07	877.11
	947.37	874.96
	892.14	766.06
	830.06	666.77
	1039.39	631.27
	1476.03	735.08
	1224.61	618.71
	2018.74	551.7
	559.44	655.55
	540.19	783.09
	885.78	3276.98
	638.96	859.37
	581.9	14309.6
	808.33	842.38
	519.76	541.55
	534.22	864.97
	758.49	607.07
	792.76	506.16
	555.21	710.67
	1126.18	964.15
	1741.2	710.87
	521.56	1193.69
	709.13	522.05
	587.49	838.33
	566.15	806
	989.05	635.03
	635.86	500.41
	645	514.19
	623.99	581.83
	935.14	638.05
	816.48	648.69
	1061.39	677.15
	1245.56	3242.02
	1226.1	877.53
	2053.77	14444.9
	572.77	902.53
	555.03	1135.47
	564.57	923.09
	677.31	597.08
	532.85	513.63
	647.46	800.86
	756.08	841.33
	514.74	775.9
	603.08	1143.71
	775.5	570.55
	929.07	502.86
	980.26	527.28
	1179.97	812.82
	721.38	767.61
	1902.93	592.83
	611.02	526.47
	641.64	783.19
	612.55	714.97
	549.98	3281.51
	978.76	861.39
	644.54	14970.9
	724.1	876.9
	654.72	508.71
	963.51	1063.05
	569.96	584.47
	1069.09	538.01
	975.3	789.67
	1219.31	967.63
	2014.82	1130.87
	580.49	755.01
	577.41	689.24
	661.77	701.2
	504.02	824.89
	725.87	730.5
	759.99	625.86
	548.35	597.16
	630.25	546.78
	804.38	3216.05
	1058.97	894.47
	708.39	15774.2
	1190.25	822.14
	706.31	754.27
	2167.53	513.3
	572.53	740.34
	679.19	968.04
	671.64	685.15
	591.81	1217.86
	577.02	746.99
	959.39	800.42
	646.09	831.48
	708.61	741.21
	714.65	626.91
	993.25	545.95
	1068.32	655.49
	952.86	520.24
	1230.32	506.91
	2104.88	3220.37
	588.91	885.55
	577.77	804.05
	538.16	15029.4
	632.48	783.25
	592.66	900.28
	807.98	780.23
	578.43	1049.81
	657.7	702.62
	788.91	1147.41
	1124.12	845.21
	774.25	871.71
	1218.36	639.59
	702.83	654.71
	2782.55	622.96
	683.82	501.2
	642.23	3137.3
	568.46	871.38
	612.98	763.11
	869.5	15147
	638.94	728.45
	832.71	837.47
	1793.3	500.42
	1066.91	832.35
	924.78	1021.76
	1214.35	716.09
	2011.37	1200.26
	582.64	847.73
	590.37	888.32
	588.3	664.97
	500.8	587.36
	662.97	690.68
	586.13	541.18
	788.42	3122.44
	669.04	898.89
	636.47	772.66
	840.34	14159.9
	1115.74	632.1
	773.96	654.92
	1211.39	805.69
	3496.2	1058.57
	504.63	694.73
	712.71	1171.26
	701.45	804.93
	709.86	850.28
	856.32	675.44
	707.64	626.38
	868.29	503.51
	1727.83	552.63
	1068.18	3151.35
	939.78	854.46
	1235.42	791.7
	2141.28	14926.2
	619.89	826.47
	547.11	1082.18
	1056.98	1237.5
	686.55	1001.32
	529.82	824.37
	832.57	890.25
	681.26	690.41
	597.22	686.73
	853.06	520.26
	1082.82	528.72
	672.34	579.19
	1187.47	3172.23
	676.16	842.78
	2204.37	763.83
	517.73	13991.9
	755.66	942.38
	657.37	812.4
	725.71	1046.48
	1116	1099.42
	732.55	705.58
	842.38	770.16
	512.22	775.91
	1643.04	889.33
	1070.79	701.9
	965.39	659.24
	1252.37	523.33
	2118.24	585.65
	604.02	3123.25
	552.32	891.5
	582.66	832.97
	997.52	14604.7
	704.47	687.73
	845.46	869.87
	640.79	798.29
	609.94	923.98
	816.53	714.24
	1100.91	1060.49
	632.48	715.95
	1217.11	1027.21
	729.72	820.61
	2023.43	672.24
	530.33	696.09
	788.24	744.56
	641.06	3138.53
	548.02	889.71
	727.87	14629.2
	838.72	815.44
	516.75	724.31
	1675.72	940.04
	799.75	814.9
	1068.24	967.1
	922.85	711.67
	1084.95	1024.44
	2123.75	773.6
	595.87	748.76
	539.69	856.64
	630.75	596.79
	501.21	675.18
	974.15	626.57
	671.32	2966.82
	624.54	824.94
	885.23	13519.6
	597.86	811.63
	610.01	672.24
	794.73	512.94
	1082.77	793.06
	690.7	867.2
	1198.79	733.17
	723.5	738.75
	1903.15	1008.37
	558.1	1142.7
	805.45	534.42
	683.05	875.75
	544.72	628.11
	680.48	669.14
	904.02	580.91
	540.38	710.6
	1797.56	3018.79
	784.01	922.01
	1095.79	13804.1
	899.46	826.08
	830.85	731.84
	1996.77	900.19
	524.81	720.22
	607.65	678.21
	618.41	874.36
	958.66	1682.48
	654.4	878.54
	881.54	819.75
	767.55	547.51
	601.76	679.1
	755.55	539.08
	1065.17	517.16
	679.81	583.73
	1196.26	2926.25
	703.38	875.46
	1712.99	13453.9
	630.15	719.33
	618.45	935.72
	525.72	656.77
	556.86	1204.66
	676.75	1267.28
	1009.36	893.07
	693.16	556.4
	1867.52	916.31
	1093.08	789.28
	906.3	728.23
	732.5	555.42
	1939.69	2971.64
	547.81	774.96
	626.16	507.47
	967.09	821.17
	643.66	13350.4
	843.99	735.24
	580.74	896.18
	612.27	736.39
	1051.71	1211.4
	640.06	1173.66
	1249.05	892.95
	681.34	590.14
	1733.1	866.74
	625.96	781.54
	624.71	727.03
	569.67	502.17
	677.8	2879.23
	1005.41	784.03
	1370.01	541.76
	1724.74	777.58
	1531.72	14658.6
	501.65	713.2
	526.73	905.58
	1105.61	731.19
	943.17	1207.86
	723.73	812.96
	1857.62	867.2
	537.35	725.5
	685.03	808.51
	880.12	762.88
	688.53	676.49
	504.78	515.09
	793.97	863.92
	559.52	1191.36
	1025.58	600.32
	710.8	786.71
	1214.69	2913.5
	683.35	620.52
	1728.45	13322.5
	611.63	708.86
	644.66	709.32
	509.26	729.72
	668.57	910.78
	995.21	684.82
	1418.56	1214.17
	1681.47	536.8
	1343.89	741.88
	613.23	584.95
	1076.52	804.39
	928.97	806.91
	701.28	705.55
	2402.83	855.21
	558.58	503.67
	684.29	1233.15
	847.96	3000.77
	645.16	834.01
	553.53	660.89
	799.27	940.33
	546.39	13800.9
	1055.27	718.65
	741.17	921.68
	1221.67	975.29
	683.27	729.21
	1714.38	1292.35
	614.35	801.1
	730.82	636.28
	661.38	788.86
	972.24	668.46
	1346.94	505.83
	1615.05	1099.39
	1372.27	701.36
	598.87	853.68
	1069.16	3039.51
	879.72	584.56
	705.07	13666.5
	2469.55	1026.71
	566.89	731.37
	695.26	948.23
	855.7	932.95
	640.48	720.3
	558.72	1298.83
	779.03	807.71
	542.65	634.09
	1044.51	787.55
	676.51	1263.5
	1208.92	618.16
	678.84	1186.29
	1718.46	525.47
	600.58	2873.27
	779.01	760.88
	676.94	611.41
	976.92	943.97
	1321.67	13231.3
	1617.02	582.5
	1358.29	983.03
	608.31	639.25
	1075.19	1282.54
	953.03	854.57
	737.04	639.36
	2486.14	524.49
	565.88	755.79
	655.02	1012.82
	830.59	509.27
	621.13	1080.19
	584.71	632.46
	748.77	2972.17
	528.28	785.12
	957.92	556.73
	670.65	781.29
	1216.44	13547.1
	704.34	700.71
	1715.27	988.33
	614.2	680.22
	899.82	1294.64
	681.25	865.69
	994.72	610.21
	1348.92	720.34
	1663.09	1266.16
	1340.98	587.34
	502.02	531.38
	594.7	1048.39
	1079.01	637.86
	852.34	819.88
	754.85	3043.39
	2538.74	583.77
	558.78	13462.9
	656.08	868.18
	831.57	667.88
	614.93	1009.16
	597.76	710.08
	823.8	1363.37
	912.16	729.2
	566.99	671.57
	1227.43	784.34
	727.85	898.16
	1776.36	551.73
	691.21	525.36
	909.99	502.39
	673.53	945.57
	1049.71	641
	1375.23	530.47
	1666.66	3053.63
	1332.08	859.53
	512.1	546
	615.68	13554.4
	1067.78	821.42
	851.76	686.23
	726.19	945.89
	2628.59	1405.39
	567.29	726.92
	666.66	751.37
	834.67	736.23
	597.69	806.53
	610.01	526.54
	864.17	1236.49
	518.32	783.03
	896.91	2913.67
	1245.37	553.43
	726.68	13011.1
	1694.58	644.22
	702.87	960.51
	895.19	715.18
	675.46	1649.27
	1011.63	959.64
	1355.56	750.47
	1614.64	852.59
	1326.97	709.21
	511.24	765.85
	669.71	3035.3
	1074.75	599.45
	870.18	15099.7
	3415.06	662.68
	612.72	975.42
	641.95	680.71
	819.28	1624.41
	572.84	868.94
	611.41	586.62
	926.2	833.11
	867.89	535.24
	1257.24	518.54
	736.52	630.75
	1720.02	839.17
	708.93	3003.6
	864.33	587.5
	708.23	14687.7
	1000.4	637.27
	1333.08	1023.04
	1552.55	751.03
	1447.66	687.76
	535.37	899.16
	692.74	652.05
	1914.24	819.69
	3564.04	548.71
	599.48	575.05
	664.01	847.22
	809.79	827.61
	899.99	3036.04
	578.7	14469
	636.45	614.14
	935.19	991.25
	524.59	779.68
	867.98	648.59
	1307.74	861.92
	719.14	668.3
	1718.17	855.35
	739.57	532.62
	810.05	521.32
	711.63	547.89
	992.84	908.25
	1310.83	827.7
	1500.68	2870.78
	1367.36	14223.1
	518.64	580.07
	725.46	1041.71
	679.82	774.07
	1097.7	606.64
	3464.34	811.13
	661.55	670.84
	594.1	853.37
	800.71	1030.78
	1149.08	883.52
	571.59	3049.68
	722.52	14330.9
	948.76	574.06
	528.37	1061.66
	820.58	668.48
	1211.03	591.13
	740.24	834.79
	1707.33	628.35
	714.74	839.85
	749.87	526.38
	707.9	525.2
	952.46	516.26
	1323.39	1065.52
	1463.51	799.39
	1373.66	3021.17
	533.43	571.08
	582.77	14135.6
	673.25	573.61
	1123.09	519.98
	3514.82	1043.49
	639.95	738.16
	571.05	589.74
	773.22	592.72
	569.95	802.42
	844.01	610.89
	935.75	878.52
	500.15	612.49
	751.62	571.39
	1356.93	978.93
	744.34	2992.3
	1729.45	1329.47
	691.27	665.23
	603.7	13888.2
	696.58	533.67
	899.97	620.63
	1324.09	1024.16
	1095.68	778.23
	1303.25	617.91
	691.33	575.32
	1090.64	770.49
	3529.03	617.35
	655.59	847.24
	559.38	618.14
	760.12	631.08
	512.63	598.59
	854.42	959.57
	865.21	2920.88
	525.82	851.44
	843.26	690.03
	1456.98	13210
	2532.51	607.61
	689.35	514.15
	635.46	1021.74
	705.55	792.76
	884.8	593.56
	1338.43	668.82
	1080.71	725.6
	1292.63	560.27
	701.35	794.07
	1097.36	635.28
	768.91	996.14
	2632.9	869.55
	661.48	3072.27
	573.04	635.16
	756.19	13715.3
	532.73	522.05
	712.99	1030.14
	925.66	704.17
	525.63	563.91
	880.15	617.02
	1607.28	693.72
	782.33	596.22
	1227.31	785.97
	723.12	594.9
	704.97	511.85
	649.08	823.07
	915.12	821.22
	1362.9	2957.71
	1148.13	734.63
	1312.92	13215.8
	736.32	610.85
	1054.08	859.64
	947.46	624.88
	572.29	1208.44
	2067.77	707.24
	582.99	745.19
	852.41	716.43
	782.66	801.19
	553.13	600.59
	979.33	974.74
	522.34	898.93
	856.87	2992.96
	1685.03	726.67
	796.05	13385.3
	1247.38	653.16
	730.38	877.51
	696.18	656.89
	624.55	1314.08
	968.67	729.83
	1312.35	648.59
	1167.91	665.01
	1036.26	799.18
	722.82	591.29
	1076.56	815.91
	1410.93	924.93
	512.3	2940.26
	819.18	768.79
	784.79	12953.1
	594.46	684.49
	994.38	825.48
	527.54	677.66
	848.83	1262.02
	506.06	705.64
	1138.58	726.91
	771.02	662.76
	1219.35	831.84
	730.09	573.37
	673.19	596.85
	638.63	934.29
	1003.61	735.3
	1351.81	2644.69
	1641.38	764.01
	679.46	13464.3
	1067.58	646.27
	1086.03	1020.2
	535.72	524.43
	831.78	1293.48
	777.83	786.42
	618.93	717.23
	1004.76	633.73
	853.71	810.85
	1672.67	520.28
	783.56	696.4
	1258.13	549.5
	712.36	946.85
	703.4	2968.96
	631.94	874.4
	954.19	601.85
	1421.6	13236.6
	1099.65	618.91
	665.34	1015.75
	1078.16	579.28
	501.86	1243.05
	1201.59	713.58
	726.9	699.98
	557.48	591.57
	717.84	850.61
	589.37	545.36
	935.59	527.32
	874.78	551.47
	1787.93	877.96
	810.4	2929.87
	789.16	854.91
	1257.28	797.76
	962.13	13177
	724.76	668.73
	648.01	1030.08
	939.41	628.04
	1525.03	1347.46
	1120.6	703.86
	627.08	774.9
	1098.58	714.96
	506.76	874.08
	1288.34	581.99
	652.16	570.73
	525.89	520.51
	727.83	709.1
	577.47	993.57
	883.59	605.36
	909.75	2737.32
	1827.45	732.78
	818.3	12691.6
	1042.32	541.39
	1635.22	1054
	1477.11	2097.14
	742.48	743.02
	618.19	502.03
	935.41	861.58
	1602.56	501.96
	1142.35	523.72
	622.54	665.94
	582.82	975.12
	1097.33	767.78
	501.74	2936.2
	1204.84	646.37
	694.87	13219
	526.35	1008.47
	696.86	509.42
	532.34	2067.51
	541.58	731.66
	940.21	507.58
	909.01	878.71
	1807.22	570.76
	795.23	578.09
	659.69	887.79
	1657.17	805.79
	1580.53	2943.94
	736.25	839.84
	675.77	13129.4
	954.57	635.45
	519.58	800.83
	1684.24	518.16
	1124.04	2043.77
	563	710.68
	634.3	858.93
	1066.25	575.38
	514.9	571
	1218.65	587.14
	566.24	1010.46
	1101.67	2679.19
	683.92	778.95
	580.46	14212.2
	706.04	572.82
	1010.63	914.4
	844.68	1931.09
	563.61	627.05
	791.29	844.5
	1689.86	575.79
	1725.2	614.21
	2223.32	613.08
	743.95	645.99
	682.4	2863.48
	948.1	597.07
	514.36	14492.8
	1806.95	603.99
	1145.93	886.79
	562.38	1679.53
	606.62	839.09
	1053.82	542.27
	1289.96	519.11
	1113	558.13
	754.58	592.9
	606.27	771.11
	629.75	623.69
	989.07	2848.82
	829.23	784.84
	642.97	13446.9
	1249.95	514.87
	774.56	671.97
	1644.59	847.68
	1853.1	1185.43
	761.09	563.18
	677.92	525.81
	936.53	887.67
	548.41	520.57
	1434.97	559.46
	1147.26	687.2
	520.37	582.85
	604.35	565.85
	1068.5	854.14
	1315.15	541.21
	681.23	2691.59
	734.77	767.36
	649.27	13104.4
	633.1	584.73
	944.29	740.95
	896.8	818.73
	665.08	1223.52
	1254.14	553.43
	817.9	609.57
	1638.3	889.23
	1157.14	532.54
	777.49	597.44
	761.67	837.91
	657.53	511.6
	949.57	981.35
	573.31	527.38
	1437.27	2818.19
	519.63	686.28
	1222.83	13392.9
	515.63	777.57
	655.96	917.91
	1070.15	976.53
	516.44	839.08
	1333.16	873.09
	657.28	807.09
	529.45	1007.77
	767.13	594.56
	601.45	2899.97
	646.66	13042.5
	507.4	854.5
	1012.44	503.52
	881.73	780.1
	751.89	820.46
	1241.35	1016.68
	818.48	777.98
	1554.18	874.15
	904.12	502.21
	769.6	530.54
	749.67	897.56
	690.73	546.42
	957.8	556.78
	1023.95	597.98
	640.87	2910.81
	556.53	14509.7
	701.85	852.14
	1280.06	524.47
	617.73	873.54
	811.56	799.41
	1069.95	1088.12
	622.07	777.09
	516.42	1281.54
	1326.01	905.75
	653.72	524.93
	541.89	616.19
	774.1	915.95
	626.12	501.83
[truncated: 15,722 more rows]

## Sheet: Fig3 (A) PA Hgb
	P.A. BAL Total Hemoglobin
	Cre-	Cre+
	60	780
	20	340
	50	340
	80	200
	250	220
	70	110
	70	520
	40	360
	160	200
	160	230

## Sheet: Fig 3(B) PA Neut
	P.A. BAL Neutrophil
	Cre-	Cre+
	1152974	1361344
	675434	317103
	795785	390380
	299880	242696
	214165	197581
	268402	353955
	172593	313251
	50248	288501
	317822	256235
	713414	387457

## Sheet: Fig 3(C) PA Alb
	P.A. BAL Albumin
	Cre-	Cre+
	4652	3169
	3488	4167
	4884	4946
	4173	5149
	4947	4529
	4633	3000
	5414	4962
	5161	4756
	4758	4446
	4590	5190

[truncated: 48 more sheets: Fig 3(D) PA NE-DNA, Fig 3(E) PA BAL Cx , Fig 3(F) PA Spleen Cx , Fig 3(G) PA Blood Cx, Fig 3(H) PA Survival, Fig 4(A) MA10 Wt, Fig 4(B) MA10 Hgb, Fig 4(C) MA10 CD45 , Fig 4(D) MA10 Neut, Fig 4(E) MA10 Alb, Fig 4(F) MA10 NE-DNA, Fig 4(G) MA10 CitH3-DNA, Fig 5(A) Syk Hgb, Fig 5(B) Syk Neut, Fig 5(C) pSyk, Fig 5(D) Syk Alb, Fig 5(E) Syk NE-DNA, Fig 5(F) Syk CitH3-DNA, Fig 6(A) SC43 Neut, Fig 6(B) SC43 Alb …]
